# Supplementary material for: A toolbox of astrocyte-specific, serotype-independent adeno-associated viral vectors using microRNA targeting sequences
Source: Nat Commun. 2023 Nov 16;14:7426. doi: 10.1038/s41467-023-42746-w (PMC10654773; doi:10.1038/s41467-023-42746-w)
Supplement: Supplementary file 4 — Supplementary Data 1 [file 41467_2023_42746_MOESM4_ESM.xlsx]

## Sheet: 4x6T intracortical vs Aldh1l1
PHPeB::GfaABC1D-Cre-4x6T intracortical IP vs Aldh1l1-CreER IP, FDR<0.05
GeneName	log2FC_IP_intracortical4x6T_v_Aldh1	pVal_IP_intracortical4x6T_v_Aldh1	FDR_IP_intracortical4x6T_v_Aldh1
Fgfbp1	-4.93626	2.65283e-07	0.000303187
Spp1	-4.90735	2.67829e-09	1.05717e-05
Hbb-bt	-4.72084	1.33309e-08	2.92331e-05
Hba-a1	-4.70612	6.47896e-09	1.59836e-05
Hbb-bs	-4.70067	4.24322e-09	1.3547e-05
Hba-a2	-4.53272	1.43766e-06	0.00103565
Alas2	-4.27366	2.23352e-06	0.00129649
Fam180a	-4.2673	3.55501e-07	0.000369272
Aldh1a2	-4.24469	4.17773e-07	0.000412259
Crabp2	-4.17446	1.21461e-06	0.00092198
Ptgds	-4.09426	1.3235e-10	2.61206e-06
Kcnj13	-3.82145	1.47639e-06	0.00103565
Slc13a4	-3.67346	2.4711e-08	4.87697e-05
Fmod	-3.52747	4.80487e-09	1.3547e-05
Slc22a6	-3.23236	5.13727e-06	0.00253473
Slc6a13	-3.20961	7.22299e-08	0.000129594
Gm17120	-3.19304	2.29228e-07	0.000282752
Thbd	-3.1751	2.76519e-07	0.000303187
Slc22a8	-3.16233	1.5683e-07	0.000206346
Ogn	-3.09061	1.53675e-06	0.00103565
Slc6a20a	-3.08128	1.86631e-09	9.20837e-06
Igf2	-2.74751	2.08222e-06	0.00124529
RP24-76P12.1	-2.61076	0.000200184	0.0215149
Pcolce	-2.6083	1.13372e-06	0.000895002
Fkbp5	-2.45211	0.00174566	0.079244
Aebp1	-2.24959	6.84078e-07	0.00056254
Arl4d	-2.13985	0.000981927	0.0572635
Tekt4	-2.11469	0.00200312	0.0844372
Vtn	-2.0827	4.83284e-06	0.00244566
Dcn	-2.01177	8.5194e-05	0.0122154
Cnn2	-1.95242	0.000185385	0.0207902
Slco4a1	-1.91258	0.000524269	0.0407177
Cd74	-1.81391	0.00160891	0.0759832
Emp3	-1.79792	0.000491945	0.0392684
Bmp6	-1.58247	1.99105e-05	0.00589021
Apod	-1.51731	3.84344e-05	0.00842823
Arrdc2	-1.47682	0.00132307	0.0686161
Fam43a	-1.46593	0.000130609	0.0158386
St8sia1	-1.42117	0.000935925	0.0561765
Isyna1	-1.3474	0.000719895	0.0473601
Trp53i11	-1.34619	2.5167e-05	0.00653546
Rasl11a	-1.3364	0.00121766	0.0651137
C2	-1.33398	1.57385e-05	0.00535542
Slc35e4	-1.22118	0.00143078	0.0709107
Hpx	-1.15293	0.000445471	0.0366114
Tsc22d3	-1.13976	0.000734126	0.0477225
Rpe65	-1.12925	0.00113575	0.0616113
Gm8812	-1.12829	0.00048043	0.0380607
Prss45	-1.08293	0.0021318	0.0884227
Mfap4	-1.0595	0.000615494	0.0448239
Tmem204	-1.04579	0.000497731	0.0390268
Frmpd1	-1.03855	0.00047778	0.0379399
Ackr3	-1.03216	0.00111811	0.0613697
Endou	-1.02879	0.000810336	0.050621
Zfp963	-1.01793	0.000275588	0.0297274
Gm5597	-0.983933	0.0021057	0.0880604
Kirrel2	-0.981479	0.00125343	0.067046
Gpx3	-0.973345	0.000765272	0.0488094
Arhgef37	-0.970675	0.00204837	0.0864904
Galnt18	-0.962442	0.00192418	0.0828672
Gm42846	-0.961433	0.000232147	0.0239303
Slc29a3	-0.8994	0.000401433	0.0345583
Bcl6	-0.893614	0.000262032	0.0276742
Fzd2	-0.879351	0.000736227	0.0478432
Gm43963	-0.872298	0.0018276	0.0810556
Dusp18	-0.871156	0.00109121	0.060162
Fbf1	-0.866224	0.000566695	0.0419254
Azin1	-0.855984	0.00116894	0.0629398
Trib1	-0.830712	0.000703282	0.0467563
Mxd4	-0.828581	0.000626655	0.0443408
Masp1	-0.822177	0.00146263	0.0718769
Zfp51	-0.800383	0.00178395	0.0798479
Extl1	-0.780578	0.000244336	0.0261042
5031439G07Rik	-0.780264	0.00056775	0.0418046
Ptprg	-0.771841	0.00210888	0.0876981
Nedd9	-0.762489	0.000531659	0.0408384
Bmp7	-0.740902	0.000211284	0.022481
Gm16537	-0.739421	0.000216119	0.0221187
Dpy19l3	-0.7266	0.000677741	0.0462732
Fam151a	-0.726355	0.00205169	0.0861281
Ldlr	-0.715451	0.00214034	0.0885435
Bcl2l1	-0.709156	0.00219466	0.0897512
Gm15851	-0.70084	0.00182247	0.0809348
Gli2	-0.696877	0.000208749	0.0219979
Gm7008	-0.694702	0.000138419	0.0168047
Tox2	-0.693707	0.000280365	0.0259834
Zfp605	-0.693177	0.000876092	0.0537611
Ifrd1	-0.683689	0.000397548	0.0343167
Ccdc85a	-0.681192	0.000489215	0.038423
Zfp423	-0.678394	0.00201919	0.0855242
Gpr146	-0.677658	0.00165191	0.0769494
Lonrf3	-0.663413	0.001836	0.0812972
Fgfr3	-0.660979	0.00161081	0.0758624
Gpd1	-0.66095	0.000251505	0.0247757
Mdga2	-0.653583	0.00113969	0.0619736
A330093E20Rik	-0.650197	0.00163999	0.0768286
Tsc22d1	-0.649976	0.00211636	0.0881812
Gm10658	-0.649074	0.00157486	0.0752585
Olfr287	-0.648181	0.00217186	0.0891474
Spred1	-0.647131	0.000913955	0.0550896
Slc25a42	-0.639516	6.07309e-05	0.0107981
Islr	-0.627983	0.000924996	0.0556934
Gm43621	-0.623917	0.00168198	0.0781571
Nek4	-0.611312	3.88916e-05	0.00843477
Sesn1	-0.605264	0.000397796	0.034196
Prelp	-0.601449	0.00223816	0.0912005
G630022F23Rik	-0.59722	0.00214713	0.0886643
Prdm16	-0.595028	0.000918731	0.0554519
Mapk4	-0.591867	0.00078189	0.0491717
Zhx3	-0.586345	0.00081963	0.0509833
Slc2a1	-0.584758	0.00201464	0.0854034
Npas2	-0.583948	0.000289444	0.0299689
Ptgs1	-0.580382	0.00121788	0.0647514
Gm10642	-0.570598	0.000608658	0.0438577
Amot	-0.569164	0.00229885	0.0919251
Col23a1	-0.556266	0.00138685	0.0698238
Mphosph6	-0.537854	0.0017685	0.0796064
Igsf21	-0.530673	0.000601148	0.0436162
Alcam	-0.511815	0.00167457	0.0777948
Gm10308	-0.509734	0.00223417	0.090959
Pik3r1	-0.503772	0.000902721	0.0547273
Fstl1	-0.500126	0.00212511	0.088302
Ralgds	-0.499258	0.00188624	0.0821426
B930095G15Rik	-0.496125	0.000937595	0.0560557
Kctd7	-0.494172	0.00114085	0.0618528
Pdk2	-0.490735	0.00206954	0.0870942
Mro	-0.485748	0.00167179	0.077674
Klf9	-0.484997	0.00116523	0.0625775
Spag1	-0.479369	0.00205363	0.0862488
Zfand3	-0.473335	0.000999071	0.0578673
Trim9	-0.47202	0.000840472	0.0518287
Gm42901	-0.459373	0.00180848	0.080331
Oplah	-0.458769	0.00224866	0.0913213
Pptc7	-0.452064	0.000277847	0.0257419
Fam32a	-0.452039	0.00089659	0.0543649
Ezh1	-0.451792	0.000821043	0.0511041
Tmem161a	-0.451264	0.000246391	0.0267081
Por	-0.445881	0.000743786	0.0480848
Slc37a4	-0.442836	0.00215186	0.088785
Rora	-0.440692	0.00123534	0.0659591
Lhfp	-0.430524	0.000578333	0.0424085
Def8	-0.423463	0.000334441	0.0314182
Slmo1	-0.416632	0.000170164	0.0200656
Fbxw11	-0.41245	0.000363746	0.0328675
1810026J23Rik	-0.399424	0.000827795	0.0514664
Gm6560	-0.39865	8.88852e-05	0.0124569
Cox10	-0.392762	0.00137485	0.0693407
Gm26533	-0.390252	0.00221608	0.0902343
Cluh	-0.388762	0.000930736	0.055935
D930015M05Rik	-0.387397	0.00150008	0.0726016
Aifm3	-0.353346	0.00193384	0.0827464
Galnt11	-0.338729	0.00123515	0.0660799
4933428P19Rik	-0.333865	0.000841229	0.0517079
Dlat	-0.332887	0.00191206	0.0826257
1700003D09Rik	-0.326105	0.00168999	0.0782779
Trappc10	-0.325518	0.00152439	0.0735677
Gm5844	0.355708	0.0015672	0.0748962
Rtn4	0.385815	0.00136754	0.0694615
Hexb	0.388973	0.001809	0.0800894
Zdhhc1	0.412016	0.000775558	0.0494133
Ngfrap1	0.415294	0.00186443	0.0820218
Tmem38a	0.436239	0.000133644	0.0163216
Htatip2	0.440625	0.00159454	0.0753793
B4galt5	0.453071	0.00159898	0.0755001
Vopp1	0.455494	0.00141261	0.0705484
Nkx6-2	0.461135	0.00168902	0.0783986
Cox20	0.467748	0.00114812	0.0620944
Tbpl1	0.469617	0.00181558	0.0806933
Rps19	0.489103	0.00198836	0.0849203
Rtkn	0.511239	0.000238614	0.0274327
Snrpn	0.515071	0.00174091	0.0788817
Tubb5	0.528647	0.00122431	0.0655968
R3hdm4	0.530169	0.00119993	0.0642683
A730017C20Rik	0.539904	0.00142873	0.0710315
H2-D1	0.552591	0.00198629	0.0843165
Ppp3r1	0.555143	0.00133387	0.0688576
Tmeff1	0.562629	0.00180255	0.0802102
Gm12999	0.5634	0.00113699	0.0614905
Atp2b1	0.566153	0.00190331	0.0823841
Tuba1b	0.580226	0.000257398	0.0245342
Satb1	0.58103	0.00194009	0.0835918
S100a10	0.582534	0.000583072	0.0425292
Crebzf	0.582699	0.00219546	0.0899928
Eml1	0.589663	0.000576724	0.0421669
Gm4149	0.591711	0.000827908	0.0513456
Vim	0.594729	0.000597614	0.0433747
Pcsk1n	0.594945	0.00210751	0.0875773
Rgs19	0.597618	0.00145204	0.0722392
Azin2	0.601306	0.00206207	0.0867319
Slc12a2	0.606529	0.000572258	0.0420462
1110008P14Rik	0.612382	0.00129408	0.0676499
Atpif1	0.61953	0.000315774	0.0305728
Slc25a22	0.632815	0.00149997	0.0727223
Ypel3	0.647003	0.000105113	0.0139062
Asap1	0.650224	0.00200259	0.0846788
Fth1	0.654217	0.000846211	0.052191
Bex2	0.658078	0.000446265	0.0363699
Arpc1b	0.663856	0.000520306	0.0402346
Kif5c	0.665463	0.00135534	0.0689784
Gm11223	0.665697	0.00204923	0.0860073
Atp2b2	0.666024	0.000795211	0.0501379
Kif21a	0.669809	0.00150039	0.0728431
Ifitm3	0.67911	0.000345083	0.0319013
Arhgef25	0.682088	0.00119124	0.0639059
Fam131a	0.68564	0.000637817	0.0451862
Fbxw7	0.68637	0.0011	0.0605243
Chd3	0.689832	0.00199353	0.0847996
Rundc3a	0.690045	0.000546455	0.0409592
2900011O08Rik	0.696943	7.31577e-05	0.0119875
Ifitm7	0.706528	0.000254107	0.0280366
Sema6b	0.706583	0.000488345	0.0385438
Fsd1	0.7084	0.00172198	0.0786402
Tmod1	0.712319	0.00121334	0.0652344
Ddx46	0.715491	0.00221155	0.0903551
Dcaf12l1	0.723639	0.00144474	0.0713938
Rnpc3	0.730747	0.00230419	0.0921667
Pdgfa	0.733718	0.000865095	0.0526741
Bin1	0.735557	0.000449562	0.0367322
Ndn	0.739341	0.000216352	0.0223603
Gm14703	0.74115	0.000783228	0.049051
Snrnp70	0.746007	0.00117542	0.0636644
Syndig1	0.753913	0.00184595	0.0816595
Arpp21	0.755757	0.00225901	0.091442
Gm10269	0.760854	0.00182368	0.0808141
Tyro3	0.761065	0.00155824	0.0745339
Gmpr	0.762557	0.00121419	0.0648721
Got2	0.765028	0.00106248	0.0594374
Map3k10	0.767199	0.00182757	0.0811764
Tmem237	0.771784	0.00124848	0.0664422
Map1a	0.776553	0.00165467	0.0770701
Olfm1	0.777056	0.000248071	0.0246549
Ifi35	0.77918	0.001634	0.076587
Gm45133	0.779535	0.000227122	0.0236888
Rassf3	0.780397	0.00141098	0.0703069
Rps19-ps6	0.784071	6.51604e-05	0.0113806
Prkce	0.784591	0.00216299	0.0890266
Syp	0.788178	0.000262605	0.0248965
Gm20496	0.792748	8.67805e-05	0.0123362
Cit	0.794059	0.00151078	0.073447
Calm2	0.796011	1.91331e-05	0.00589021
Nsmf	0.803036	0.00167545	0.0773117
Gm16596	0.803326	0.00125086	0.0666837
A230050P20Rik	0.80516	0.00113372	0.061732
Rab3a	0.810799	0.000692912	0.0465147
Thrap3	0.813667	0.00120192	0.064389
Stxbp1	0.817255	0.001665	0.0774324
Ywhah	0.819272	0.000167208	0.0194617
R3hdm1	0.828612	0.00192778	0.0831087
Atp6v1g2	0.835095	0.000905915	0.054848
Kctd13	0.842899	0.000266025	0.0255003
6330403K07Rik	0.843509	0.0010951	0.0602828
Kcnh7	0.84487	0.000675413	0.0461524
Garnl3	0.848062	0.00140124	0.0701861
Epb41l1	0.849733	0.00171909	0.0785194
Dmtn	0.859345	0.00110379	0.0606451
Prkab1	0.865065	0.00152587	0.0739301
Gnal	0.869243	0.000483393	0.0383022
Id3	0.870619	0.000618915	0.0440993
Fscn1	0.885446	0.00105714	0.0591958
Acot7	0.889803	0.000920959	0.0555727
Aspa	0.903928	0.000437633	0.0361283
Fam134b	0.914698	0.000868886	0.0535195
Ttll7	0.91725	0.00166798	0.0780363
Kalrn	0.919869	0.000357961	0.0325051
Ccdc184	0.925293	0.00141691	0.0704277
Plk2	0.930297	0.00196723	0.0841957
Ephx1	0.931066	0.000206502	0.0218772
Igfbp4	0.936798	0.000839153	0.0520703
Kifc2	0.938031	0.00116627	0.0626982
Camsap3	0.941212	0.00184855	0.081901
Kazn	0.942696	0.000250365	0.0293651
Hid1	0.945036	0.000281333	0.0275535
Phldb1	0.946304	0.0018499	0.0817803
Pacsin1	0.94819	0.000380279	0.0335921
Lpgat1	0.951466	0.0011825	0.0635436
Slc7a4	0.95254	0.000548876	0.0414423
Nrn1	0.95571	0.0003671	0.033109
P2ry12	0.959925	0.000168029	0.019824
Sh3bp5	0.961134	0.000865523	0.0527949
Josd2	0.969119	0.000837649	0.0519495
Parp6	0.973148	0.000597398	0.0432539
Pdp1	0.973487	0.00103956	0.0589543
Csf1r	0.979867	0.00218657	0.0895097
Shisa2	0.980459	0.00220795	0.0904759
App	0.980682	7.99322e-05	0.0125202
Scrn1	0.989846	1.82668e-05	0.00581474
Cabp1	1.0018	0.00222552	0.0908382
Tmem63a	1.00184	0.000261047	0.0291235
Clec2l	1.00513	0.00208956	0.0874566
Eepd1	1.00546	8.32289e-05	0.0128329
Evi2a	1.00549	0.000482063	0.0381814
Agpat4	1.00831	0.000151957	0.018254
Gm9806	1.00861	0.00153288	0.0742924
Serpini1	1.01143	0.000966081	0.0567804
Gng3	1.01298	0.000460894	0.0375776
Gm12258	1.01631	0.00152338	0.0740508
Ankrd16	1.01754	0.000203624	0.0217564
Gm28221	1.01822	0.000231383	0.0238095
Elovl7	1.02324	1.74523e-05	0.00574064
D630045J12Rik	1.02634	0.00129431	0.0677707
RP23-384C18.12	1.02939	0.00132616	0.0687368
Kcnmb4	1.03574	0.000114131	0.0145101
Lingo1	1.03703	0.00167407	0.0775532
Lrrfip1	1.04126	0.000450157	0.0368529
Tceal5	1.04202	0.000597091	0.0434954
Fchsd1	1.0428	0.000404809	0.034679
Diras2	1.04907	0.0013184	0.0684953
Bcl11a	1.05245	0.00049324	0.0391476
Bend6	1.05393	0.00181746	0.0805725
Car11	1.05435	0.000250012	0.0253796
Napb	1.05437	0.00091784	0.0552103
Ncald	1.05515	4.16091e-05	0.00869882
Junb	1.05608	0.000550324	0.0413215
Rab6b	1.05869	0.000131277	0.0154762
Rtn2	1.05937	0.00153501	0.0741716
Pde1b	1.0622	0.000877203	0.0536403
Arhgdig	1.06311	0.000195771	0.0211525
Kcnc3	1.06592	0.00183984	0.0814179
Sh3rf3	1.06881	0.000754892	0.0485679
Kcnb1	1.07194	0.000317062	0.0308143
Bclaf1	1.07712	0.000413564	0.0352829
Prkcb	1.07923	0.000227872	0.0234472
Mapk8ip2	1.08164	0.000410342	0.0350414
Nol4l	1.08224	0.000891645	0.0542442
Rims1	1.08568	0.00021843	0.0228434
Arhgef2	1.0968	0.000967025	0.0569012
Chd3os	1.0996	0.000128499	0.0157178
Eif4e3	1.09995	0.000626611	0.0447031
Nrsn1	1.10081	0.000713324	0.0469978
Bcas1os2	1.10288	0.00139147	0.0699446
Sh3gl2	1.10402	0.00028554	0.0271912
Tubb3	1.10563	0.000870907	0.053278
Ppfia3	1.1081	0.000583564	0.0427708
Gm5637	1.10944	0.00129657	0.0678914
Itpka	1.11351	0.000262904	0.025138
Rab15	1.11627	0.000645938	0.045307
Hcn2	1.12176	0.000632997	0.0450655
Rprml	1.12326	0.00130464	0.068133
Adcy1	1.12361	0.000783697	0.049534
Rell2	1.12609	0.000435881	0.0358868
Atp1a1	1.12766	0.000161899	0.0189786
Fam81a	1.12973	0.000780633	0.0492925
Rusc1	1.13182	0.000293001	0.0302105
Chtf18	1.13287	0.000264811	0.0292443
Snca	1.13665	0.000168163	0.0195825
Camk2n2	1.1385	0.00137523	0.0695822
Pbx4	1.14552	0.000285519	0.0294858
Scn1b	1.14848	9.81593e-05	0.0134231
Plekha5	1.14859	0.000907773	0.0549688
Dbndd1	1.14949	0.00131014	0.0682538
Cplx2	1.15427	6.76659e-05	0.0115125
Gm44832	1.15455	0.000870688	0.0533988
Rnf208	1.15639	0.000440724	0.0362491
Tmem178	1.16624	0.0013755	0.069703
Cdkl5	1.16639	0.00176743	0.0797271
Baiap2	1.16748	0.00023099	0.0240511
Tspan17	1.17443	0.000439097	0.035766
Kctd4	1.17501	0.00184022	0.0815387
Myo5a	1.1766	0.00118051	0.0630605
Slitrk1	1.17708	0.0015543	0.0747755
Kcnc1	1.17769	2.86848e-05	0.00682075
Adap1	1.18127	0.000146597	0.0172878
Nos1ap	1.1847	0.00163539	0.0764663
4930538E20Rik	1.18552	0.00192771	0.082988
Gap43	1.18563	0.000352501	0.0321428
Sv2a	1.18729	0.000312493	0.030452
Ctxn1	1.1873	0.000202601	0.0213941
Vamp1	1.18801	5.33463e-05	0.00983965
Larp6	1.19036	0.000806571	0.0505002
Gdap1	1.19564	0.00149773	0.0729639
Psd	1.19787	0.000862189	0.0525533
Cntn2	1.19983	0.000201485	0.0216356
Gls	1.20227	0.00105606	0.0593166
Cdr1	1.20424	0.00128123	0.0674083
Rasd2	1.20475	0.00156666	0.075017
Ccl27a	1.20718	0.00035453	0.0322636
Dbpht2	1.20749	0.00196305	0.0839542
Hapln4	1.21176	0.00202326	0.085645
Ube2ql1	1.21277	0.000585853	0.04265
Gabrb3	1.21822	0.000432315	0.0355245
Prkar2b	1.21843	0.000575809	0.0422877
Elmod1	1.22012	0.00208111	0.0873358
Calb1	1.22036	0.00122523	0.0657175
Cacnb4	1.22142	0.00065688	0.0455486
Hist1h4h	1.22216	0.000273026	0.0256211
Cadps2	1.22377	0.00189511	0.0822633
Grin1os	1.22426	0.00146204	0.0717562
Ier5l	1.22713	0.000373011	0.0333505
Impdh1	1.22806	0.00106652	0.0596789
Efnb3	1.22837	0.000728861	0.0476017
Prss12	1.22918	0.000748499	0.0483263
Nmnat2	1.22972	0.000991768	0.0576258
Tspyl5	1.23241	0.00120105	0.0645098
Cacnb3	1.23579	0.00162609	0.0762247
Nav3	1.23778	0.000802448	0.0503794
Ppp2r2c	1.23796	0.000463197	0.0374568
Crmp1	1.23893	0.000279631	0.0281573
Dusp7	1.23949	0.00098471	0.057505
Cyfip2	1.24113	0.0005174	0.0397515
Rltpr	1.24258	0.0011878	0.0640267
Dkkl1	1.24727	0.00162939	0.0763455
Gas7	1.25061	0.000234509	0.0242926
Snhg20	1.25074	0.00228276	0.0915628
Lin7a	1.25214	0.00190502	0.0825049
Pgm2l1	1.25329	0.000147756	0.0175294
mt-Co1	1.25502	0.0003647	0.0327467
Gls2	1.2562	0.000864857	0.0529157
Rtn1	1.25626	1.83055e-06	0.00112899
Map1b	1.2594	0.000346487	0.0320221
Kcnj3	1.26601	0.00124146	0.0668045
Tceal6	1.26659	0.00117865	0.0631813
Sh2d5	1.26811	0.000439034	0.0360075
Camkk2	1.26964	8.29534e-05	0.0128329
Scn8a	1.27045	0.00015096	0.0183748
Phlda3	1.27121	1.61666e-09	9.20837e-06
Cep170b	1.27236	0.000821755	0.0508625
Nrg3	1.27781	0.00201099	0.0852827
Cttnbp2	1.27939	0.00146482	0.0719977
Golga7b	1.28218	0.000386471	0.0339544
Adarb1	1.28272	0.000168995	0.0199448
Nxph1	1.2836	0.000552899	0.0415631
Faah	1.2836	0.00229796	0.0920459
Svop	1.28547	0.000770994	0.0489302
Erc2	1.28627	0.00066381	0.0456693
Grin2a	1.2866	0.00180586	0.0804518
Sptbn4	1.28897	0.00206061	0.0868527
Cygb	1.28903	0.000861621	0.0530364
Bex1	1.29124	0.000456496	0.0372153
Scn2b	1.3004	0.00107048	0.0597997
Gad1	1.30168	0.000503717	0.0395099
Matk	1.30314	0.000446553	0.0364906
Zfp365	1.31631	0.00115304	0.0622151
Atp9a	1.31659	0.000100957	0.0137854
Shisa7	1.31937	0.000506293	0.0396307
Mef2c	1.32009	0.000112655	0.0142685
Ephx4	1.32079	0.000224544	0.0230849
RP23-218K15.10	1.3219	0.00206133	0.0866111
Car10	1.32288	0.000999578	0.0579881
Prmt8	1.3231	0.00112248	0.0610074
Slc6a17	1.32556	0.000375147	0.0334713
Kcnmb4os2	1.32562	0.00120096	0.0646306
C1ql1	1.32626	0.001751	0.0793648
Jph4	1.32699	0.00118362	0.0634229
Hcfc1	1.32869	0.000617583	0.0442201
Scn2a1	1.33039	0.00200345	0.0850411
Sgsm1	1.33116	0.00223289	0.0910797
Syt16	1.33332	0.00194201	0.0834711
Ina	1.3355	0.000215987	0.0222395
Cnih3	1.33846	0.000612941	0.0439785
Cx3cl1	1.33881	0.000115297	0.0146308
H2-T24	1.34217	0.00220999	0.0905966
Fbxl16	1.34889	0.000163845	0.019341
Reep1	1.35485	0.000800484	0.0502587
Tubg2	1.35622	0.00115519	0.0623359
Phf24	1.35652	0.00116449	0.062819
Syt1	1.35667	3.62281e-05	0.00803367
Gda	1.36226	0.00200349	0.0851619
Stmn2	1.36744	0.000152938	0.0180125
Slco3a1	1.36876	0.000254621	0.0298482
Ppfia2	1.36988	0.000130965	0.0162009
Camk4	1.37055	0.0001267	0.0160801
Ly6h	1.37126	0.00151747	0.0738093
Brinp1	1.37527	0.00219095	0.089872
Neurod2	1.37785	0.00196188	0.0838334
Unc5a	1.37884	0.00128169	0.0675291
C1ql3	1.37953	0.000520722	0.0404761
Ptk2b	1.38587	0.000757683	0.0484471
Chgb	1.38645	0.000128429	0.015597
Dlgap2	1.38787	0.00210096	0.0879396
Rims4	1.39071	0.00139966	0.0700653
Gabra3	1.3932	0.00203654	0.0858865
Grin2b	1.3949	0.000793129	0.0498964
Vegfc	1.3953	4.63223e-05	0.00915368
Rit2	1.39794	0.000494347	0.0389061
D430041D05Rik	1.40026	0.000878273	0.0538818
Prkcg	1.40286	0.00206647	0.0869735
Ociad2	1.40299	0.000167901	0.0197033
Cacng3	1.4041	0.000945677	0.0562973
Kcnab2	1.40432	0.00142182	0.07079
Trpv2	1.40475	8.97484e-05	0.0133023
Stmn3	1.40499	1.31043e-05	0.00461833
Unc80	1.4057	0.000368475	0.0332298
Ankrd34a	1.40673	0.00124654	0.0665629
Synpr	1.40675	0.000925124	0.0558142
Penk	1.40742	0.0012153	0.0653552
Hrh3	1.40989	0.000881678	0.0540026
Prkcz	1.41007	0.00021404	0.0226018
St6gal2	1.41106	0.000520853	0.0405969
Mast1	1.41143	0.000425838	0.0354037
Fabp3	1.41377	0.000108966	0.014027
Elmo1	1.4142	0.000711657	0.0472394
2010300C02Rik	1.42023	0.00178969	0.0799687
Ifitm10	1.42107	0.0021855	0.0896305
Unc13b	1.42162	0.00033645	0.031539
Rbfox1	1.42506	0.00015362	0.0178917
Gm26592	1.42761	0.00230232	0.0918044
Slc12a5	1.42893	0.000243777	0.0269496
Fstl4	1.42946	0.00126701	0.0672876
Elavl2	1.43064	0.00196077	0.0840749
Sipa1l1	1.43261	0.000723659	0.0474809
Add2	1.43323	0.000978761	0.0571427
Coro2a	1.43727	0.0013013	0.0680122
Cacng2	1.43729	0.00144731	0.0715146
Vsnl1	1.43996	4.52749e-05	0.0091178
Chd5	1.44466	0.000585538	0.0428916
Scn1a	1.44579	0.0013604	0.0692199
B4galnt1	1.44619	0.000285104	0.0265873
Sv2b	1.44684	0.000958909	0.0566596
Susd4	1.45029	0.000198892	0.0212733
Gria3	1.45132	0.00112856	0.0611282
Anks1b	1.45158	0.000189021	0.020911
Syn1	1.45164	0.000502849	0.0393892
Ank3	1.4517	0.00150271	0.0732054
Fam163b	1.45488	0.00151009	0.0733262
A830018L16Rik	1.45497	0.00108361	0.0600412
Ankrd33b	1.45782	0.000394975	0.0340752
Clstn3	1.46003	7.47093e-05	0.0119875
Camk2b	1.46133	1.99962e-05	0.00589021
Ddn	1.46295	0.00157022	0.0751378
L1cam	1.46353	0.00217744	0.0893889
Plppr4	1.4649	0.00083396	0.0515872
Gabra1	1.46955	0.000316001	0.0306936
Psmb8	1.47042	5.59963e-06	0.00256069
Epb41l3	1.47138	0.000120572	0.0151139
Actl6b	1.47365	0.000593158	0.0431331
Sprn	1.47386	0.00120825	0.0649929
Vstm2l	1.47529	0.00176341	0.0794856
Grin1	1.4763	0.00051481	0.0401138
Myt1l	1.48099	2.3613e-05	0.00621369
Hs3st2	1.48222	0.00014726	0.0174086
Diras1	1.48232	0.000272937	0.0279158
Lrfn5	1.48247	0.00205119	0.0863696
Gfra4	1.48362	0.000900493	0.0546065
Gm27000	1.48415	0.0011264	0.0607659
Celf5	1.48459	0.00141968	0.0706692
Ttc9b	1.48466	0.000812103	0.0507418
Cbln2	1.48498	0.000496251	0.0387853
Camk2a	1.48748	0.0002735	0.0250173
Kcna1	1.4875	0.00070513	0.046877
Sncb	1.48874	0.00032612	0.0310559
Rnf165	1.48886	0.00102407	0.0584712
Lamp5	1.49011	0.00103138	0.058592
Matn4	1.49048	2.84343e-05	0.00682075
Fxyd7	1.49281	0.000410727	0.0349206
Cnksr2	1.4944	0.00016086	0.0190994
Gabrg2	1.49466	0.000881555	0.0541234
Basp1	1.49526	4.39237e-05	0.00893688
Tmem151a	1.4993	2.24603e-05	0.00613859
Gm37376	1.50144	0.000899036	0.0544857
Eno2	1.5025	4.23129e-05	0.00869882
Stx1a	1.50401	0.000158734	0.0186163
Nefh	1.50499	0.000666828	0.0457901
Dlg2	1.50606	0.00112917	0.061249
Enc1	1.50634	0.00145802	0.0721185
Tmem91	1.50699	0.00217304	0.0892681
Phyhip	1.5093	0.00012031	0.0149932
Plppr5	1.51038	0.000848925	0.0523118
Ak5	1.51127	0.000517437	0.039993
Hap1	1.51274	0.000268483	0.0290027
Car4	1.51441	0.00210575	0.0878189
Prr18	1.51476	0.000223109	0.0233264
Tppp	1.51611	0.000263222	0.026225
Synpo	1.51677	0.000264053	0.028882
Gm17180	1.51759	0.00123275	0.0658383
Syt4	1.51961	0.000399835	0.0344375
Kcnj11	1.52052	0.000583397	0.0430123
A930011G23Rik	1.52129	0.000700858	0.0466355
Malat1	1.5216	0.000765077	0.0486886
Kcnj9	1.52169	0.000355218	0.0323844
Kcnv1	1.52215	0.00203754	0.0857657
Meg3	1.52365	0.00101468	0.0582296
Pex5l	1.52755	0.00166419	0.0779155
Rgs4	1.52848	5.66622e-06	0.00256069
Nacad	1.52941	0.00165874	0.0771909
Mlip	1.53188	0.00162085	0.076104
Rtn4r	1.53195	0.000184217	0.0206695
Cnih2	1.53261	0.000324307	0.0309351
Fabp3-ps1	1.53292	0.00147571	0.07236
Rprm	1.53328	0.000178143	0.0204279
Pcsk2	1.54103	0.000490222	0.0386645
Rbfox3	1.54118	5.02203e-05	0.00943951
Hpca	1.54151	2.15965e-05	0.00613859
Gm37811	1.54192	0.00220228	0.0901135
Icam5	1.54856	0.00110005	0.0604036
Ica1	1.55226	0.00153254	0.0744131
Prkar1b	1.55248	2.20414e-05	0.00613859
Slc9a5	1.55798	0.00192845	0.0833503
Kcnh3	1.55861	0.000747225	0.0482055
Cdk5r1	1.5588	0.000783012	0.0496548
mt-Rnr2	1.5612	2.27056e-05	0.00613859
Srrm3	1.56187	0.00101102	0.0581089
Cd34	1.56517	0.000628339	0.0449447
Opcml	1.56586	0.000232417	0.0241719
Slc17a7	1.56615	4.68584e-05	0.00915368
mt-Cytb	1.56817	0.000249533	0.0244134
Cplx1	1.56974	2.26878e-05	0.00613859
Nefl	1.57295	9.61564e-06	0.00364951
Lgi2	1.57437	0.000151768	0.0184956
Hpcal1	1.57579	7.40419e-05	0.0119875
Jph1	1.57781	0.000671506	0.0460316
Slc30a3	1.58292	0.000226349	0.023568
Dpp10	1.58323	0.000410755	0.0351621
Rnf112	1.58509	0.000261482	0.0264665
Trpc3	1.58535	4.91523e-05	0.00932759
Kcnf1	1.5865	0.000245673	0.0285197
Rab3c	1.58887	0.000280661	0.0282781
Nefm	1.59023	1.34305e-05	0.00465025
Dnm1	1.59158	0.000153705	0.0177709
Syt13	1.59212	0.000157361	0.0187371
Dlgap3	1.59313	0.000514047	0.0398723
Sytl2	1.5939	0.000684207	0.046394
mt-Nd4	1.59516	0.000121808	0.0148724
Kcns1	1.59687	0.000917565	0.0553311
Selplg	1.59774	0.000462409	0.0376984
Mal2	1.5982	3.22834e-05	0.00749583
Lims2	1.59859	9.27881e-05	0.0130608
Camkv	1.59998	7.02333e-05	0.0117468
Uchl1	1.601	9.24741e-05	0.0125777
Hpcal4	1.60179	0.000286848	0.0252588
Snap25	1.60315	5.38963e-06	0.00256069
Gm26906	1.60373	0.00230381	0.0916836
Ptprn	1.60638	0.000157945	0.0188579
Ndrg4	1.60898	6.21733e-05	0.0109558
Slc24a2	1.6132	0.000258473	0.0286404
mt-Co2	1.61441	0.00152562	0.0736885
Syngr3	1.61497	0.000545659	0.04108
Dusp26	1.61506	0.000274209	0.0263458
Tmem132d	1.61523	0.00160058	0.0757416
Klhl40	1.61553	0.00193696	0.0832295
Miat	1.61586	0.00215552	0.0889058
Krt222	1.61683	2.863e-05	0.00682075
Vwa5b2	1.61827	0.00135624	0.0690992
Lin7b	1.61867	0.0005517	0.0412008
Kcnq2	1.62227	0.000509392	0.0403553
Uchl1os	1.63084	0.00144617	0.0712731
Cpne9	1.63095	0.000224534	0.0232057
Hs3st4	1.63298	0.000793481	0.0500171
Rtn4rl2	1.63319	0.000955584	0.0565388
Gng13	1.63328	0.000220494	0.0229641
Snhg11	1.63349	0.00146053	0.0716354
Cds1	1.63564	0.000136426	0.0165632
Sst	1.64302	0.000343222	0.0317805
Ano3	1.64358	0.000454234	0.0370945
Tmsb10	1.64655	0.00147836	0.0724808
Sez6l2	1.65296	0.000646022	0.0454278
mt-Nd6	1.65633	7.9672e-05	0.0125202
Edil3	1.65852	9.6668e-05	0.0135439
3110035E14Rik	1.66575	3.99785e-05	0.00857625
9530059O14Rik	1.66603	0.00173998	0.0790025
Tubb4a	1.66878	5.58955e-07	0.000501434
Coro1a	1.669	0.000604244	0.043737
Sult4a1	1.67045	7.30723e-06	0.00306841
Cdh12	1.67151	0.00101347	0.0583504
Rab26	1.67186	0.000121585	0.0153555
Sema4f	1.6729	0.000293928	0.0303312
mt-Rnr1	1.67473	7.58959e-06	0.00312059
mt-Nd5	1.67836	7.46406e-05	0.0119875
C1qa	1.67857	0.000850709	0.0524326
Syt5	1.68171	0.000359541	0.0326259
Numa1	1.68595	0.000823813	0.0512249
Atp1a3	1.68638	1.77569e-05	0.00574509
Rph3a	1.68808	0.000282316	0.0268288
Slc7a8	1.69069	0.00126881	0.0671668
Ly6e	1.69255	2.86639e-05	0.00682075
Gm28437	1.69306	0.00195443	0.0837126
Gpr26	1.69495	9.774e-05	0.0136647
Asphd1	1.69595	0.000117459	0.0147516
5330417C22Rik	1.69657	0.00124596	0.0669253
Lpcat4	1.70008	4.10424e-05	0.00869882
mt-Nd1	1.70096	2.83428e-05	0.00682075
Gm28902	1.70197	0.000669161	0.0459109
Chrm1	1.70285	0.000244723	0.0283989
C1qtnf4	1.70362	0.000459683	0.037336
Kcnk4	1.70466	0.00121074	0.065476
Gm28294	1.71146	0.000368214	0.0329882
Cck	1.71477	0.000138577	0.016684
Hrasls	1.71902	0.000189294	0.0210318
Rasgrf1	1.7214	0.00112447	0.0608866
Shank1	1.72666	0.000556519	0.0416838
Pianp	1.73451	0.00117676	0.0637852
Tmem179	1.73745	0.00023986	0.0258627
Chn2	1.73754	2.77756e-05	0.00682075
Fgf9	1.73914	0.000982418	0.0573842
Slc7a14	1.73941	0.000995666	0.0577466
Stmn4	1.74009	6.61127e-06	0.00283652
Lrrtm3	1.74567	0.001729	0.0787609
Mtmr7	1.74968	0.000253496	0.0287612
Plch2	1.7542	0.000209812	0.0227226
Cplx3	1.75496	0.00103976	0.0590751
Shank2	1.76159	0.00221891	0.0907174
Mir124a-1hg	1.77907	0.000622598	0.0445824
Caly	1.78038	0.000281959	0.0273119
Spock3	1.78194	0.000736016	0.047964
Chga	1.78216	1.94596e-05	0.00589021
Fcrls	1.78373	0.000464621	0.0378191
Vstm2b	1.79643	0.000405226	0.0347998
Coro6	1.80172	0.00123691	0.0662006
Stac2	1.81997	0.00106459	0.0595581
Pdgfb	1.82143	0.00143755	0.0711523
Fam43b	1.83285	0.00097661	0.0570219
C1qb	1.84195	0.000793104	0.0497756
Krt12	1.84431	0.000330586	0.0311766
Laptm5	1.84765	0.000433648	0.0356452
Dusp14	1.84858	0.000139659	0.0169255
Etl4	1.85122	0.000292082	0.0300897
mt-Nd2	1.85218	1.16553e-05	0.00425981
Ckmt1	1.85368	9.2427e-05	0.0126985
mt-Tq	1.85774	0.00011426	0.0143893
Rasl10a	1.8586	0.000713227	0.0471186
Mmp17	1.86818	9.17878e-05	0.01294
Pvalb	1.87531	5.89036e-06	0.00258338
Asns	1.87591	0.000236081	0.0270704
Tmem130	1.87694	9.27989e-05	0.0128193
RP24-97K3.3	1.87797	2.33439e-05	0.00621369
Amn	1.88009	0.00159796	0.0756209
Nptx1	1.88115	4.76846e-05	0.00915368
Neurl1b	1.88451	0.00103187	0.0587127
Nap1l2	1.88838	0.000238009	0.027795
Frzb	1.89007	2.7338e-06	0.00149873
Rbp4	1.89022	0.000381293	0.0337129
Pcp4	1.89249	2.75515e-05	0.00682075
Nrgn	1.89971	9.30819e-06	0.00360209
Pcnx2	1.9005	0.00119073	0.0641475
Epha10	1.91028	0.00115504	0.0624567
Eef1a2	1.91394	0.000111926	0.0141477
Gpr61	1.91745	0.000451105	0.0369737
Trim59	1.9223	0.00026774	0.0296066
Cdk5r2	1.92538	0.00200214	0.084558
Chrna4	1.92777	2.9679e-05	0.00697314
Ighm	1.93633	0.00118112	0.0633021
Gm17035	1.94086	0.000151161	0.0181332
Sowahb	1.94362	0.000382888	0.0338336
Ypel4	1.94696	0.00149942	0.0730846
Syt2	1.94935	0.00207286	0.087215
B230209E15Rik	1.95524	0.000121729	0.0152347
Spock1	1.95839	6.03476e-05	0.0107981
Nalcn	1.96067	0.000864204	0.0531572
Ndrg1	1.96514	4.7772e-05	0.00915368
C1qc	1.96685	0.000622563	0.0444616
Npy	1.97169	6.84841e-05	0.0115522
Tmeff2	1.97723	0.000140997	0.0170463
Cnnm1	1.97799	0.000170963	0.0201864
Cckbr	2.00959	0.00155918	0.0746547
Gm26653	2.02739	0.000944919	0.0564181
Gpr17	2.02959	4.19355e-05	0.00869882
Mobp	2.04424	5.84726e-07	0.000501746
Scn4b	2.05912	0.000182033	0.0205487
Pak7	2.08314	8.88392e-05	0.0131816
Bcas1	2.08438	2.58061e-06	0.00145517
Gm29587	2.09693	0.00174597	0.0791233
Resp18	2.10969	7.42204e-05	0.0119875
Cx3cr1	2.12198	0.00163734	0.0767078
Gal3st1	2.136	0.000146192	0.0176501
1700047M11Rik	2.1742	0.00130899	0.0683745
Tmem59l	2.1744	1.72074e-06	0.0010955
Ppp1r14a	2.17647	0.000330211	0.0312974
Grm4	2.18205	0.00108059	0.0599205
Gm45077	2.25057	0.0001298	0.0159593
Bcas1os1	2.28723	0.000176605	0.0203071
Trf	2.32566	3.66726e-06	0.00195614
Zdhhc22	2.33374	0.00123159	0.0663214
S1pr5	2.38115	0.000338709	0.0316597
Ighg2c	2.39907	0.000142423	0.0171671
Gjc3	2.41392	5.58045e-05	0.0101978
Mbp	2.47196	9.2399e-08	0.000151966
Cldn11	2.51664	8.87338e-06	0.0035025
Tmem88b	2.55773	0.000162211	0.0192202
Plp1	2.63136	4.73105e-10	4.6686e-06
Pllp	2.66583	5.70887e-06	0.00256069
Tspan2	2.68025	4.92852e-07	0.000463187
Mal	2.73772	1.1734e-07	0.00017814
Sox10	2.85106	3.90669e-06	0.00202901
Qpct	2.91226	0.00103412	0.0588335
Ermn	3.05804	7.95698e-06	0.00320488
Mag	3.1673	1.57426e-06	0.00103565
Fa2h	3.18348	3.37411e-05	0.0076542
Mog	3.19737	1.86435e-05	0.00584045
Opalin	3.92838	0.000134301	0.0164424

## Sheet: 4x6T systemic vs Aldh1l1
PHPeB::GfaABC1D-Cre-4x6T systemic IP vs Aldh1l1-CreER IP, FDR<0.05
GeneName	log2FC_IP_systemic4x6T_v_Aldh1	pVal_IP_systemic4x6T_v_Aldh1	FDR_IP_systemic4x6T_v_Aldh1
Slc13a4	-5.02686	3.56169e-08	8.78668e-05
Hbb-bt	-4.93669	2.03574e-08	5.73963e-05
Hbb-bs	-4.90804	4.46719e-09	2.20411e-05
Ogn	-4.76911	1.66423e-06	0.00111295
Kcnj13	-4.74737	1.24925e-06	0.000991706
Hba-a1	-4.74102	7.17604e-09	2.83253e-05
Ptgds	-4.63154	1.79461e-11	3.54184e-07
Gm17120	-4.46618	2.40588e-07	0.00031655
Spp1	-4.41039	2.61447e-09	1.71997e-05
Alas2	-4.30306	2.84205e-06	0.00151596
Hba-a2	-4.23816	1.68032e-06	0.00111295
Fgfbp1	-4.22772	2.07377e-07	0.000292342
Fam180a	-4.0428	4.49533e-07	0.000466947
Aldh1a2	-3.86661	4.0686e-07	0.0004461
Slc22a6	-3.80128	6.03457e-06	0.00253401
Slc6a20a	-3.61153	1.01589e-09	1.00248e-05
Crabp2	-3.59406	1.88302e-06	0.00116135
Slc22a8	-3.47854	1.33873e-07	0.000220176
Slc6a13	-3.20294	7.67736e-08	0.000137746
Aebp1	-3.17857	7.24403e-08	0.000137746
Cnn2	-3.15641	2.34541e-05	0.00593449
Fmod	-3.07534	1.06581e-08	3.50579e-05
Thbd	-2.80727	5.32918e-07	0.000525884
Pcolce	-2.76269	8.44354e-07	0.000757462
Igf2	-2.72455	2.22866e-06	0.00130911
Emp3	-2.72184	6.05422e-05	0.00868808
Dcn	-2.63644	1.96551e-05	0.00554163
Apod	-2.33199	5.74592e-07	0.000540007
Thbs4	-2.26594	0.0021982	0.0463007
RP24-76P12.1	-2.23049	0.000446851	0.0203204
Myoc	-2.01568	3.85763e-07	0.0004461
7420461P10Rik	-2.01269	2.08973e-05	0.00564972
Cd74	-2.00844	0.00100898	0.0304949
Ube2l6	-1.92582	2.25526e-06	0.00130911
H2-Ab1	-1.80955	0.000648587	0.0243282
Anxa2	-1.71922	0.000147402	0.0126483
Colec12	-1.71438	0.000495295	0.0214367
Vtn	-1.6734	3.38434e-05	0.00704604
Ccdc3	-1.64988	7.58384e-05	0.00922535
Pawr	-1.5833	0.000984793	0.030132
Bmp6	-1.55881	2.30599e-05	0.00592664
Gm20412	-1.53481	0.000659588	0.0245141
Gm7324	-1.46439	0.000376567	0.0190562
Gm26776	-1.43607	0.000303935	0.0173802
Msx1	-1.33352	2.92029e-07	0.000360218
Fxyd6	-1.30372	4.30867e-06	0.0021259
Mfap4	-1.28473	0.000146383	0.0126483
Crispld2	-1.27967	0.000951219	0.0298462
Eva1c	-1.24348	0.00174044	0.0413349
Isyna1	-1.22776	0.00144142	0.0372354
Trp53i11	-1.22703	6.1892e-05	0.00868808
Gm23134	-1.13757	2.8722e-05	0.00674829
C4b	-1.12138	0.00106649	0.031604
Serping1	-1.11986	3.22351e-05	0.00704604
Noxo1	-1.10556	0.000514052	0.0216308
Mob3c	-1.026	0.00229097	0.0475943
F930015N05Rik	-1.026	0.00145044	0.0374179
Fam43a	-1.01206	0.00219321	0.0462448
Nnat	-0.992925	0.00013029	0.0118785
Zfp963	-0.988203	0.00035525	0.0185715
Serpinf1	-0.949739	0.000166458	0.0135195
Vasn	-0.948708	0.00197281	0.0441032
Atoh8	-0.929493	0.00101958	0.0306746
Nt5dc2	-0.900709	0.00169509	0.040798
Ascl1	-0.898179	0.00230953	0.0476141
Gm5611	-0.898074	0.000876314	0.0284456
Fbf1	-0.881831	0.000484609	0.0211131
Nedd9	-0.879648	0.00014808	0.0126515
Myc	-0.85115	0.00191178	0.0434139
Lsm14b	-0.802611	0.000440508	0.0202817
Tdpx-ps1	-0.795345	0.000856739	0.0280874
Rcn3	-0.766568	0.000139177	0.0123175
1190005I06Rik	-0.756988	9.65326e-05	0.0102501
Prss50	-0.71743	0.00101711	0.0306469
Bmp7	-0.696005	0.000384357	0.019253
Lair1	-0.694108	0.00148208	0.0378401
Gm15471	-0.693364	0.00155289	0.0388439
Gjb2	-0.686619	0.000387407	0.0193078
Gm15387	-0.683515	0.00096014	0.0298885
Naaa	-0.68068	0.000219096	0.0153882
Nde1	-0.676412	0.00073943	0.0259084
Vim	-0.666276	0.00028012	0.0167055
Mdga1	-0.662875	0.000302334	0.0173802
Il17rc	-0.654386	0.000432833	0.0201992
Id4	-0.647243	0.00126262	0.034693
A330033J07Rik	-0.642407	0.00171768	0.0411409
Igfbp5	-0.632641	0.000288532	0.0169465
Carhsp1	-0.623246	0.00126119	0.034693
Islr	-0.614567	0.00111409	0.0323223
Gng12	-0.614297	0.00212886	0.0455697
Slc16a2	-0.593661	0.000281021	0.0167055
Fam32a	-0.593611	6.13023e-05	0.00868808
Twsg1	-0.590891	0.0002214	0.0153994
Rlbp1	-0.587035	0.00084904	0.0278813
Sesn1	-0.585067	0.000546135	0.0221325
Usp6nl	-0.571512	0.000502578	0.0214694
Tead1	-0.567038	0.000778669	0.0265126
Frmd8	-0.554833	0.000252272	0.0160857
Alcam	-0.551106	0.000915767	0.0290572
Mphosph6	-0.550895	0.00150249	0.0380657
Ptrf	-0.53906	0.00168471	0.0407364
Gli2	-0.535744	0.00189891	0.0433105
Gm10241	-0.52866	0.000267457	0.0163641
Tapt1	-0.508159	0.000976133	0.0301208
Btg1	-0.506339	0.000355696	0.0185715
Elmod3	-0.495428	0.00171624	0.0411409
Gm10197	-0.48961	0.000647049	0.0243282
Tipin	-0.487048	0.00202356	0.0447222
RP24-230C18.3	-0.475294	0.00122094	0.0339435
Cdc37l1	-0.471471	0.00210818	0.0453734
Ccdc50	-0.470868	0.00210072	0.0453734
Tmem161a	-0.438941	0.000323192	0.0179172
Axin1	-0.438932	0.000828763	0.0274128
Hmgn5	-0.438876	0.00245914	0.0489262
Gm20536	-0.433488	0.0014305	0.0370502
Slmo1	-0.424527	0.000140618	0.0123344
Pgrmc1	-0.417334	0.000245404	0.0160596
Cggbp1	-0.414041	0.00141273	0.0368803
Timp2	-0.404391	0.000517943	0.0216308
Gm26533	-0.38874	0.00229687	0.047595
Ip6k2	-0.384922	0.000843133	0.0277797
C87436	-0.382742	0.000481081	0.0210523
Pptc7	-0.380916	0.0013118	0.0353711
Tapbp	-0.375652	0.00108149	0.0316786
Tmem106c	-0.374724	0.00146184	0.0374686
M6pr	-0.369676	0.0013119	0.0353711
Taf8	-0.361308	0.00211706	0.0454156
Kctd6	-0.360035	0.00164826	0.040269
Spg21	-0.356448	0.00236913	0.0480546
Fbxw11	-0.330769	0.00246333	0.0489262
Tmem248	-0.316743	0.000884306	0.0286109
Dnmt3a	0.374896	0.00225648	0.0471757
Apbb1	0.389151	0.000457705	0.0206239
Fus	0.429878	0.00179604	0.0420037
Nfasc	0.430487	0.00134639	0.0358882
Nrp1	0.443752	0.000560828	0.0224383
Lrrn2	0.458699	0.0025426	0.0498134
Reep2	0.460349	0.00139113	0.0366257
Creb3	0.464317	0.000674085	0.0247281
Adra1b	0.478431	0.00194219	0.0438833
Slc6a9	0.479538	0.00176551	0.0415802
Zbtb7a	0.485992	0.0021128	0.0453734
R3hdm4	0.49044	0.00227681	0.0474499
Ypel3	0.491181	0.0014585	0.0374381
Ccdc24	0.496538	0.000994439	0.030209
Atpif1	0.510578	0.00178666	0.0419781
Tmem38a	0.511952	2.26338e-05	0.00592664
Chn1os3	0.516196	0.000345733	0.0184589
Chn1os1	0.520463	0.000618808	0.0238133
Snrpn	0.521615	0.00156931	0.0391059
Cacnb1	0.523001	0.0023068	0.0476141
Phactr1	0.535568	0.000982864	0.0301208
Chn1	0.55916	0.000196911	0.0147724
Mef2d	0.566097	0.00129641	0.0352423
Pcsk1n	0.581071	0.00252916	0.0496671
Agtpbp1	0.58219	0.00197452	0.0441032
1110008P14Rik	0.587746	0.00182377	0.0424957
Klf7	0.589458	0.00191265	0.0434139
Ywhag	0.589794	0.000424374	0.0201333
Mpped1	0.590739	0.00161285	0.0399443
Cstf3	0.593105	6.46272e-05	0.00868808
Ppp3r1	0.600652	0.000671903	0.0246953
Frrs1l	0.606608	0.0015137	0.0382515
Camk2n1	0.607265	0.000780356	0.0265126
Atp2b1	0.612974	0.000981191	0.0301208
Ap3b2	0.618391	0.000371421	0.0189917
Iffo1	0.618786	0.000890725	0.0287714
Kif21a	0.636064	0.00231122	0.0476141
Nceh1	0.643981	0.0015634	0.039008
Tmem198	0.646059	0.00236552	0.0480546
3110021N24Rik	0.649797	0.00130269	0.0353157
Fbxw7	0.651064	0.00172575	0.0411843
Rab11fip2	0.657958	0.00168539	0.0407364
Lrrc4c	0.668723	0.000680394	0.0248671
Slc25a22	0.669808	0.000919108	0.0290697
Pnmal1	0.672685	0.000240697	0.0158876
Plxna4	0.6728	0.00130926	0.0353711
Cbx6	0.67584	0.000974326	0.0301208
Limd2	0.683397	0.00242237	0.0487084
App	0.685688	0.00221477	0.0465008
Evl	0.68872	0.000728305	0.0258058
Ogt	0.691111	0.0014968	0.0379965
2900011O08Rik	0.695123	7.55183e-05	0.00922535
Ncs1	0.696911	0.00132694	0.0355823
Rasal2	0.697386	0.00164482	0.040269
Atp8b2	0.701472	0.00247231	0.0489894
Dgkb	0.703565	0.000628649	0.0239981
Gm14703	0.706822	0.00118632	0.0334954
Scg2	0.70966	0.000551913	0.0223208
Nsf	0.711698	0.00184448	0.042676
Mthfsd	0.713606	0.000593991	0.0231223
Ugcg	0.714043	0.000915707	0.0290572
Znrf1	0.716012	0.00208552	0.0453302
Dcaf12l1	0.720273	0.00151744	0.0382969
Adrb1	0.72199	0.00217107	0.045902
Synj1	0.723163	0.00121319	0.0338266
Cyth3	0.725922	0.0021708	0.045902
Slc15a3	0.726487	0.000705582	0.0254112
Tmod1	0.729252	0.000991309	0.0301921
Fam131a	0.73149	0.000346663	0.0184589
Syp	0.732294	0.000527708	0.0217429
Arhgef25	0.737333	0.000588614	0.0230037
6430548M08Rik	0.739125	0.000267815	0.0163641
Csnk1g2	0.742638	0.00126894	0.0347349
Degs2	0.743276	0.000402329	0.0195576
Kif5c	0.743874	0.000507368	0.0216272
Ccdc92	0.74541	0.000573317	0.0227208
Sema6b	0.749234	0.000275535	0.0166151
Scrn1	0.750168	0.000381324	0.0191496
Atxn7l3	0.752248	0.00149621	0.0379965
Chl1	0.757618	0.000678818	0.0248556
Plppr2	0.758017	0.000605637	0.0233911
Lzts3	0.762697	0.00206692	0.0450749
Fam212b	0.764102	0.000512911	0.0216299
Olfm1	0.772741	0.000261569	0.0162338
Calm2	0.776937	2.52682e-05	0.00630542
Zdhhc8	0.781751	0.000577596	0.0227989
Ifitm7	0.782718	8.40106e-05	0.00976031
Gsg1l	0.795217	0.00110965	0.0323019
Rab3a	0.806574	0.000726526	0.0257891
Psd3	0.807296	5.91726e-05	0.00868808
Rassf3	0.810746	0.0010135	0.0305848
Wnt4	0.816463	0.00203511	0.0447854
Ankrd24	0.819027	0.000378713	0.0191018
Kctd13	0.826916	0.000325826	0.0179668
Gnal	0.8278	0.000783741	0.0265772
Apc2	0.83538	2.03464e-05	0.00564972
Ddx46	0.837052	0.00056533	0.0225323
Hprt	0.841142	0.00248115	0.0490661
Dgkz	0.844439	0.000465703	0.0207944
A230050P20Rik	0.848264	0.000711931	0.0255932
Fsd1	0.849162	0.000318688	0.0178829
Sh3bp5	0.857238	0.00243344	0.0487577
2010107G23Rik	0.861348	0.0021055	0.0453734
Syne1	0.862605	0.0012434	0.034466
Neto2	0.867813	0.00246416	0.0489262
Serp2	0.869637	0.00246273	0.0489262
Rundc3a	0.869663	5.26366e-05	0.00868808
Ncdn	0.879856	0.000512716	0.0216299
Ttll7	0.893923	0.00208552	0.0453302
B4galt2	0.894482	0.000425919	0.0201581
Prkce	0.895849	0.000671939	0.0246953
Rgs2	0.896455	0.000142949	0.0124417
Kazn	0.899139	0.000413237	0.0198434
Ywhah	0.901244	6.10482e-05	0.00868808
Thrap3	0.902967	0.00047443	0.0209859
Atp2b2	0.906597	3.51298e-05	0.00706691
Zdhhc14	0.910172	0.000301188	0.0173802
Kcnip2	0.924031	0.00233877	0.0477672
Gm5898	0.932757	0.000780494	0.0265126
Serpini1	0.934393	0.00195017	0.0438866
Faim2	0.935586	0.000123324	0.0117016
Nsmf	0.936112	0.000438931	0.0202817
Necab3	0.938584	0.00109127	0.0319071
Kcnh7	0.940073	0.000232343	0.0157038
Pip5k1c	0.940956	0.000218018	0.0153671
Ankrd16	0.947999	0.000436866	0.0202462
Kcnmb4	0.952171	0.000292111	0.0170565
Kcnh5	0.954797	0.00196454	0.0441032
Igfbp4	0.955051	0.000715983	0.0256921
Hid1	0.955772	0.000252664	0.0160857
Rabl2	0.957413	0.000472818	0.0209859
Pdp1	0.958468	0.00121018	0.0338266
Ankrd13b	0.95956	0.000748588	0.0259648
Ttll11	0.960695	0.00228041	0.0474749
Garnl3	0.966353	0.000418071	0.0199783
Map1a	0.967817	0.000222434	0.0153994
Map3k10	0.968193	0.000200564	0.0147724
Stxbp1	0.970745	0.000362298	0.0188166
D630045J12Rik	0.971681	0.00212202	0.0454725
Gm10558	0.975346	0.000826914	0.0274128
Dnm3	0.975607	0.00188524	0.0431136
Rapgef4	0.978587	0.00128281	0.0350174
Epb41l1	0.980379	0.000478116	0.0209882
Atp1a1	0.985311	0.000633497	0.02409
Tanc2	0.987076	0.00166974	0.0405468
Gm28221	0.98953	0.000319327	0.0178829
Lrrfip1	0.990579	0.000743521	0.0259084
Ldlrad4	0.991141	0.00161738	0.0400007
Diras2	1.00504	0.00189341	0.0432503
Tmtc1	1.00535	0.00107812	0.0316786
Arpp21	1.0061	0.000169774	0.0136225
Sv2a	1.0085	0.00142722	0.0370502
R3hdm1	1.00904	0.000332233	0.0181094
Clec11a	1.01668	0.00247709	0.049035
Pbx4	1.02081	0.00095078	0.0298462
Atp6v1g2	1.02097	0.000130606	0.0118785
Cit	1.02223	0.000129715	0.0118785
Pde1b	1.02355	0.00125071	0.0345715
Arhgdig	1.02743	0.000285277	0.0169076
Chd3os	1.03276	0.000257616	0.0162338
Plekha5	1.03407	0.00234544	0.0477921
Ncald	1.03464	5.21039e-05	0.00868808
Gm17114	1.03561	0.00176264	0.0415724
Fhod3	1.0376	0.00206294	0.0450379
Trpv2	1.03969	0.00199055	0.0442405
Tmem151b	1.04088	0.00140882	0.0368633
Madd	1.04234	0.00254418	0.0498134
Tmcc2	1.04306	0.00116941	0.0333764
Plekhg5	1.04779	0.00197544	0.0441032
Arhgef2	1.0478	0.00146619	0.0375314
Elk1	1.04999	0.000243916	0.0160464
Arhgap44	1.05062	0.000757113	0.026123
Hcn2	1.0508	0.00116289	0.0333587
Rasgef1a	1.05557	0.00244072	0.0488046
RP23-384C18.12	1.05761	0.00103295	0.0309823
Prkcb	1.06526	0.000258865	0.0162338
Bend6	1.06872	0.00162803	0.0401634
Nrn1	1.06917	0.000113167	0.0111686
Slc7a4	1.06999	0.000167145	0.0135195
Gm26702	1.0701	0.000265008	0.0162934
Gabrb3	1.07164	0.00149114	0.037973
Bclaf1	1.07182	0.000432929	0.0201992
Nrxn3	1.07507	0.00182956	0.0425804
Pacsin1	1.07554	0.000105941	0.0107776
Vamp1	1.0762	0.000166401	0.0135195
Kifc2	1.08124	0.000321668	0.0178829
Map6d1	1.0816	0.000350191	0.0185292
Mapk8ip2	1.08546	0.000398481	0.019552
Gm9806	1.0866	0.000772321	0.0265087
Grm5	1.08864	0.000589823	0.0230054
Parp6	1.09021	0.000192613	0.0147663
Pnma2	1.09101	0.0018525	0.0427613
Sh3rf3	1.09309	0.000620572	0.023828
Dmtn	1.0966	0.000101815	0.0105234
Gng3	1.10083	0.000198185	0.0147724
Gap43	1.1035	0.000719743	0.0257124
Syndig1	1.10666	3.38912e-05	0.00704604
Gm996	1.10697	0.00034757	0.0184589
Prkab1	1.10715	0.000126115	0.0118523
Epb41l3	1.11067	0.00198221	0.0441048
Ube2ql1	1.11377	0.00133311	0.0356992
Car11	1.11624	0.00013827	0.0122923
Tenm4	1.12045	0.000200598	0.0147724
Ccl27a	1.12165	0.000745642	0.0259084
Fam171a2	1.12319	0.000478551	0.0209882
Atp9a	1.12334	0.0005217	0.0216308
Bcl11a	1.12567	0.000251172	0.0160857
Plk2	1.12582	0.000342431	0.0184148
Pcp4l1	1.12787	0.00109657	0.0320146
Lsm11	1.13065	0.000114665	0.0111686
Ppfia3	1.13582	0.000462698	0.0207541
Snca	1.13926	0.000166546	0.0135195
Gad1	1.13956	0.00176308	0.0415724
Rab6b	1.14104	5.87216e-05	0.00868808
Rab15	1.14246	0.000520972	0.0216308
Kcnip4	1.14434	0.00134681	0.0358882
Atcay	1.14465	0.0017925	0.0420037
Kcnc3	1.14791	0.000956812	0.0298885
Kalrn	1.14822	3.39164e-05	0.00704604
Cadps	1.14882	0.00234892	0.0477921
Tmem158	1.1499	0.00205398	0.0449416
Scn1b	1.15134	9.55671e-05	0.0102501
Grin1os	1.15241	0.00248921	0.0491558
Sh2d5	1.15518	0.0011153	0.0323223
Rtn2	1.15722	0.000696863	0.0252372
4930538E20Rik	1.1577	0.00243086	0.0487556
Cygb	1.15981	0.00231792	0.0476507
Tspan17	1.16811	0.000474918	0.0209859
Fbxo41	1.17028	0.0023235	0.0476507
Tubb4a	1.17191	4.43403e-05	0.00802844
Fam81a	1.18056	0.00051885	0.0216308
Prkcz2	1.18331	0.000649624	0.0243282
Dst	1.18824	0.00249066	0.0491558
Chn2	1.18916	0.00173543	0.0413153
Gls	1.18934	0.00117503	0.0333764
Tmem178	1.18966	0.00117346	0.0333764
Gm44832	1.19064	0.00065501	0.0244764
9330132A10Rik	1.19183	0.00205933	0.0450088
Itpr1	1.19185	0.0013872	0.0366014
Csf1r	1.19625	0.000340015	0.0183348
Akap5	1.1965	0.000346217	0.0184589
Foxp1	1.20533	0.000294024	0.0171176
Nos1ap	1.20727	0.00139678	0.0367067
Nav3	1.21341	0.000981674	0.0301208
Rusc1	1.21575	0.000136143	0.0122132
Lurap1l	1.22089	0.00128558	0.0350444
Cttnbp2	1.22193	0.0021723	0.045902
Dbpht2	1.22587	0.00174858	0.0413609
Rims1	1.22597	5.77076e-05	0.00868808
Sh3gl2	1.22852	9.17065e-05	0.0102501
Fcho1	1.23186	0.00159253	0.0395349
Gm10010	1.23365	0.00179374	0.0420037
Kcnb1	1.23447	6.86076e-05	0.00895692
Eif4e3	1.23963	0.000180805	0.0142166
Rnf208	1.24033	0.000215838	0.0153261
Ociad2	1.24047	0.000626335	0.0239561
Camk2n2	1.24405	0.000603018	0.0233356
Nsg2	1.24464	0.0012648	0.034693
Cdr1	1.24539	0.000964001	0.0299143
Grin2a	1.24627	0.00241006	0.0486848
Ier5l	1.24665	0.000318985	0.0178829
Elmod1	1.24874	0.0017257	0.0411843
Napb	1.24922	0.000178475	0.0140896
Fam155a	1.24932	0.001425	0.0370502
Mal	1.24943	0.00210882	0.0453734
Fxyd7	1.25196	0.0022595	0.047189
Cplx2	1.25436	2.65723e-05	0.00639549
Cyfip2	1.25569	0.000463955	0.0207633
Cabp1	1.25611	0.000272956	0.0165756
Bok	1.25745	0.00194404	0.0438833
Mapk11	1.26526	0.00184355	0.042676
Adcy1	1.26698	0.000248113	0.0160857
Tmem145	1.26803	0.000720459	0.0257124
Fam19a2	1.26943	0.000500815	0.0214694
Rab40b	1.27262	0.00230065	0.047595
Snap91	1.27358	0.000902929	0.0290124
Adap1	1.27741	6.26455e-05	0.00868808
Cacna2d1	1.28053	0.000618982	0.0238133
Gm26918	1.28054	0.00234044	0.0477672
Tubg2	1.28094	0.00197789	0.0441048
Itpka	1.28122	5.69809e-05	0.00868808
Gprin1	1.28192	0.00120717	0.0338266
Sptbn4	1.28268	0.00216483	0.045902
Cds1	1.28443	0.00163047	0.0401734
Osbp2	1.28663	0.000688036	0.0250536
Pgbd5	1.28796	0.000300188	0.0173739
AC149090.1	1.28889	0.00106131	0.0315006
Bhlhe22	1.29946	0.00143968	0.0372354
Nmnat2	1.30054	0.000586353	0.0230037
Cecr6	1.30135	0.00181446	0.0423788
Celf4	1.3035	0.00185142	0.0427613
Tceal6	1.30585	0.000906093	0.0290124
Matk	1.309	0.000429117	0.0201992
Rprml	1.30946	0.00029525	0.0171384
Cacnb4	1.31027	0.000329923	0.0181094
C1ql3	1.31204	0.000875307	0.0284456
Lin7a	1.3153	0.00123898	0.0343918
Slc12a5	1.31567	0.000554087	0.0223389
Rtn1	1.31575	9.94917e-07	0.000853725
Rell2	1.31729	8.23927e-05	0.00970219
Chtf18	1.31879	4.69136e-05	0.00834132
Pak3	1.31934	0.00211071	0.0453734
Camkk2	1.32007	5.39114e-05	0.00868808
Lingo1	1.32011	0.000169798	0.0136225
Zfyve28	1.32168	0.00166857	0.0405468
Mobp	1.32169	0.000116009	0.0111686
Baiap2	1.32224	5.89133e-05	0.00868808
Kcna1	1.32522	0.00204613	0.0449174
Faah	1.32791	0.00173767	0.0413188
Map1b	1.32806	0.000205698	0.0149803
Gas7	1.32852	0.000122608	0.0117016
Dgkh	1.32898	0.00168735	0.0407364
Pgm2l1	1.33214	7.48639e-05	0.00922535
Grin2b	1.33533	0.0011943	0.0336726
Cep170b	1.33882	0.000515835	0.0216308
Gdap1	1.34144	0.00051199	0.0216299
Lzts1	1.34183	0.00112212	0.0324249
Kcnc1	1.34451	5.24168e-06	0.00232479
Fchsd1	1.34635	2.31228e-05	0.00592664
Synj2	1.34856	0.00242357	0.0487084
Adarb1	1.35012	9.64246e-05	0.0102501
Scn8a	1.35203	7.61924e-05	0.00922535
Sv2b	1.35225	0.00174908	0.0413609
Cacng2	1.35399	0.00250155	0.0493212
Dusp8	1.35698	0.000915207	0.0290572
Rasd2	1.35852	0.00050946	0.0216299
Ptk2b	1.35885	0.000908946	0.0290274
Ctxn1	1.35959	4.55372e-05	0.00817019
Fmnl1	1.35976	0.00124891	0.03457
Jph3	1.36038	0.000529908	0.021788
Svop	1.36849	0.000421805	0.0200596
Rps6kl1	1.36951	0.00239809	0.0484926
Nrsn1	1.37016	8.25886e-05	0.00970219
Crmp1	1.37026	9.4425e-05	0.0102501
Edil3	1.37162	0.000753293	0.0260368
Mtus2	1.37191	0.00056164	0.0224383
Unc80	1.37277	0.000472694	0.0209859
Bex1	1.3748	0.000240178	0.0158876
Lgi2	1.37753	0.000645587	0.0243282
Nxph1	1.37924	0.000263256	0.0162407
Hivep2	1.38184	0.00122111	0.0339435
Jph1	1.38355	0.00232689	0.0476507
Gm10419	1.38408	0.00172101	0.0411707
Gm44089	1.3845	0.00238072	0.0482402
Rasl10b	1.38835	0.000333061	0.0181094
Rab26	1.39284	0.000865498	0.0282338
Psd	1.39556	0.000205089	0.0149803
Hpcal1	1.39613	0.000304699	0.0173802
Gabra1	1.39985	0.000520275	0.0216308
Kcnab2	1.40185	0.00145227	0.0374179
Gria4	1.40209	0.00210741	0.0453734
Grm7	1.40379	0.00222345	0.0466333
Stmn2	1.40394	0.000115548	0.0111686
Dusp26	1.40418	0.00111915	0.0323863
Myo5a	1.4065	0.000226438	0.0155173
Gabrg2	1.40962	0.00153953	0.0386599
1700003E16Rik	1.41123	0.00134487	0.0358882
Rapgefl1	1.41254	0.0019681	0.0441032
Ly6h	1.41341	0.00117703	0.0333764
3110035E14Rik	1.41534	0.000259721	0.0162338
Gfra4	1.41547	0.00141762	0.0369593
Ephx4	1.41612	0.000104702	0.0107625
Ina	1.41716	0.000114563	0.0111686
Kmt2a	1.42059	0.00179627	0.0420037
Atp8a2	1.42077	0.00194558	0.0438833
Cdkl5	1.4245	0.000251251	0.0160857
A830018L16Rik	1.42585	0.0013193	0.0354737
Gm10176	1.42662	0.000836785	0.0276167
Susd4	1.42794	0.000239306	0.0158876
Gabra3	1.42846	0.00163792	0.0402624
Scn1a	1.4289	0.00153966	0.0386599
Dusp7	1.42965	0.000239294	0.0158876
Tro	1.4305	0.00216199	0.045902
Ltk	1.43149	0.00215777	0.045902
Clstn3	1.43234	9.29732e-05	0.0102501
Pclo	1.43247	0.000482973	0.0210884
Grin1	1.43322	0.000686232	0.0250341
RP23-218K15.10	1.43431	0.000986401	0.030132
Tmem151a	1.43856	3.68422e-05	0.00706691
Gm26658	1.43889	0.000879463	0.0285009
Hrh3	1.4409	0.000730969	0.0258538
Tesc	1.44497	0.00045637	0.0206108
Phf24	1.44621	0.000648559	0.0243282
Grm2	1.44846	0.00208442	0.0453302
Stmn3	1.44883	9.01073e-06	0.00329381
RP24-502E20.5	1.44914	0.00247058	0.0489894
Ankrd33b	1.44939	0.00043176	0.0201992
Chgb	1.45048	7.80464e-05	0.00937524
Erc2	1.45128	0.000193782	0.0147663
Sorcs3	1.45291	0.00216244	0.045902
St6gal2	1.45433	0.000390748	0.0194252
Cnih3	1.45589	0.000261226	0.0162338
Syngr3	1.45877	0.00145753	0.0374381
Cadps2	1.45991	0.000355157	0.0185715
Sidt1	1.46195	0.00232033	0.0476507
Cx3cl1	1.46219	4.40774e-05	0.00802844
Gda	1.46275	0.00106831	0.0316105
Kcns1	1.46834	0.00204832	0.0449174
Ppfia2	1.47041	5.81824e-05	0.00868808
D430041D05Rik	1.47127	0.000544636	0.0221171
Camk4	1.47292	5.57484e-05	0.00868808
Rltpr	1.47379	0.000216757	0.0153331
Add2	1.4769	0.000744954	0.0259084
Stmn4	1.47695	5.24204e-05	0.00868808
Rasgrf2	1.47726	0.00130016	0.0352957
Gm37376	1.47813	0.00102447	0.0307745
Rims4	1.47904	0.000797415	0.0267949
Begain	1.47916	0.000538578	0.0219874
Ppp2r2c	1.48179	7.28847e-05	0.00922535
B4galnt1	1.48222	0.000222643	0.0153994
Plp1	1.48301	1.7098e-06	0.00111295
Kcnq5	1.48405	0.000557546	0.0224108
Synpo	1.48674	0.000331685	0.0181094
Lamp5	1.48957	0.00104517	0.0312537
Malat1	1.49142	0.000907005	0.0290124
Golga7b	1.49282	7.48253e-05	0.00922535
Mast1	1.49391	0.000237878	0.0158876
Csrnp3	1.49402	0.00136319	0.0362586
Elmo1	1.49575	0.000409682	0.0198171
Gm27000	1.49665	0.0010604	0.0315006
Prmt8	1.49683	0.000335806	0.0182073
Bcas1	1.49746	0.000172489	0.0136717
Rgs14	1.49749	0.00137432	0.0364564
Ndrg4	1.49775	0.000131566	0.0118859
Frmd5	1.49891	0.00177289	0.0417041
Chd5	1.49985	0.000403385	0.0195607
Gm17180	1.50516	0.00137089	0.0364144
Cbln2	1.50583	0.000444596	0.0203114
Myt1l	1.50613	1.93405e-05	0.00553195
Unc13b	1.50744	0.000182033	0.0142564
Rab3c	1.50795	0.000487953	0.021212
Clstn2	1.51332	0.00190068	0.0433105
Lpcat4	1.51508	0.000158331	0.0131849
Ptprk	1.51551	0.000829219	0.0274128
Tppp	1.5196	0.000257899	0.0162338
Mef2c	1.52339	2.28901e-05	0.00592664
Spire2	1.52454	0.000965903	0.0299263
Enc1	1.52591	0.00132235	0.0355073
Plppr4	1.52919	0.000554625	0.0223389
Diras1	1.52961	0.000196519	0.0147724
Mbp	1.52999	3.86402e-05	0.0072626
Slc4a10	1.53624	0.00197471	0.0441032
Cacnb3	1.53627	0.000208126	0.0149912
Gm13629	1.53748	0.00213769	0.0456596
Brinp1	1.53844	0.000815423	0.0271844
Lin7b	1.54428	0.000894037	0.0287842
Calb1	1.5465	0.000107285	0.0108584
Prkcz	1.54868	7.56824e-05	0.00922535
Numa1	1.54988	0.00165394	0.0402989
Gm26592	1.55133	0.00110968	0.0323019
Kcnj9	1.55491	0.000286498	0.0169291
Pvalb	1.55584	6.89832e-05	0.00895692
Zfp365	1.55652	0.000245743	0.0160596
Neurod2	1.55684	0.000636963	0.0241752
Prr18	1.55821	0.000161951	0.0134297
Syt16	1.56065	0.000431703	0.0201992
Ica1	1.56658	0.00142804	0.0370502
Meg3	1.56717	0.000795297	0.026785
Slc6a17	1.56731	5.71105e-05	0.00868808
Rbfox1	1.56749	5.26768e-05	0.00868808
Eno2	1.56835	2.58785e-05	0.00630542
Lrfn5	1.5685	0.00125526	0.0346472
Plk5	1.56906	0.00253585	0.049749
Fstl4	1.57044	0.000519981	0.0216308
Pitpnm3	1.57192	0.000207432	0.0149912
Gm28498	1.57344	0.00158761	0.0394624
Ryr2	1.57562	0.00121138	0.0338266
Pcsk2	1.57598	0.000394906	0.019552
Vsnl1	1.57657	1.4951e-05	0.00468369
Stxbp5l	1.57862	0.000845376	0.0278072
Fbxl16	1.57886	2.9823e-05	0.00687455
Celf5	1.58118	0.000798308	0.0267949
Hap1	1.58258	0.000165316	0.0135195
Nptxr	1.58387	0.000226091	0.0155173
Kcnf1	1.58615	0.000250497	0.0160857
Cdk5r1	1.58719	0.000666088	0.024664
Shisa7	1.58799	6.51518e-05	0.00868808
Fam163b	1.58877	0.00066736	0.0246648
Krt222	1.59039	3.60753e-05	0.00706691
Ankrd34a	1.59183	0.000373367	0.0189917
Hs3st2	1.59543	6.30515e-05	0.00868808
Bsn	1.59683	0.00187431	0.043111
Mal2	1.59695	3.31192e-05	0.00704604
Dkkl1	1.59861	0.000129038	0.0118785
mt-Co1	1.59902	2.9956e-05	0.00687455
Scn4b	1.60012	0.00227057	0.0473699
Slc17a7	1.60127	3.65413e-05	0.00706691
Cplx1	1.60129	1.79395e-05	0.00528439
Syn1	1.60194	0.000192057	0.0147663
Kcnq2	1.60489	0.000571211	0.0226829
Snhg11	1.60619	0.00167028	0.0405468
Gm28294	1.60768	0.000717802	0.0257106
Impdh1	1.60923	5.84057e-05	0.00868808
Uchl1	1.60955	8.76696e-05	0.0100179
Ddn	1.61314	0.000656061	0.0244764
Ttc9b	1.61318	0.000356708	0.0185752
Sgsm1	1.61346	0.000367777	0.0189516
Slc24a2	1.6136	0.000260736	0.0162338
Hecw1	1.61424	0.000625521	0.0239561
Chrna4	1.61532	0.000248508	0.0160857
Egr1	1.6165	0.00125696	0.0346472
Sowahb	1.61693	0.00230462	0.0476141
Nrg3	1.61808	0.000193434	0.0147663
Rit2	1.619	0.00010044	0.0105234
Arfgef3	1.61917	0.00139184	0.0366257
Snap25	1.62063	4.70571e-06	0.00226517
Dnm1	1.62138	0.000126715	0.0118523
Pcsk2os2	1.6224	0.0021014	0.0453734
Acta1	1.62296	0.0016884	0.0407364
Basp1	1.62483	1.63169e-05	0.00495431
Rnf112	1.62665	0.000200157	0.0147724
Camkv	1.62677	5.83965e-05	0.00868808
Rnf165	1.62692	0.000427373	0.0201785
Syt13	1.62773	0.000124585	0.0117646
Prkar1b	1.62945	1.24131e-05	0.00419007
Camk2b	1.63039	5.30074e-06	0.00232479
Shank3	1.63087	0.00232749	0.0476507
Tmem200a	1.63395	0.00255488	0.0499734
Orai2	1.63797	0.000800841	0.0268343
Ckmt1	1.63808	0.00037164	0.0189917
Cd34	1.63875	0.000397978	0.019552
Tmem130	1.64116	0.000421341	0.0200596
Miat	1.64124	0.00190262	0.0433105
Syt1	1.64355	3.59398e-06	0.00181874
Jph4	1.6443	0.000140607	0.0123344
Syt4	1.64696	0.000171509	0.0136717
Opcml	1.65061	0.000131892	0.0118859
Ajap1	1.65237	0.000779876	0.0265126
Tmem132d	1.65267	0.00131089	0.0353711
Tmem179	1.65285	0.000411684	0.0198171
Rasgef1c	1.65706	0.00198151	0.0441048
Coro1a	1.65716	0.000658128	0.0245072
Neurl1a	1.6576	0.000544487	0.0221171
Uchl1os	1.65907	0.00127555	0.0348673
Nefl	1.66132	4.90103e-06	0.00230302
Gm10493	1.66164	0.000444046	0.0203114
Gm37811	1.66233	0.00114933	0.0331142
Chsy3	1.66475	0.00200823	0.0444831
Vstm2l	1.66623	0.000566275	0.0225323
Ak5	1.66743	0.000186379	0.014539
Spock1	1.66782	0.000379403	0.0191018
Anks1b	1.66901	3.90067e-05	0.0072626
Rgs4	1.67097	1.74815e-06	0.00111295
Ppp1r9a	1.67162	0.00112491	0.032458
2900055J20Rik	1.67257	0.000213421	0.0152635
Sncb	1.6763	8.80071e-05	0.0100179
Sult4a1	1.67683	6.97172e-06	0.00279598
Vwa5b2	1.67842	0.000980139	0.0301208
Chrm1	1.67934	0.000289	0.0169465
Phyhip	1.68381	3.33683e-05	0.00704604
Ank3	1.68385	0.00038664	0.0193078
Fabp3-ps1	1.68604	0.000602897	0.0233356
Sprn	1.68662	0.00032092	0.0178829
Hs3st4	1.68695	0.000583926	0.0229569
Asns	1.68773	0.000726428	0.0257891
Gm42372	1.68905	0.000740617	0.0259084
Kcnc2	1.68932	0.00191377	0.0434139
Hpca	1.69006	7.08345e-06	0.00279598
Rbfox3	1.69092	1.69018e-05	0.00505414
Asphd1	1.69145	0.000122999	0.0117016
Srcin1	1.69174	0.000914499	0.0290572
Hcfc1	1.6939	5.44839e-05	0.00868808
Vstm2b	1.69803	0.000744715	0.0259084
Atp6ap1l	1.69926	0.000319878	0.0178829
Nefm	1.69981	5.94397e-06	0.00253401
Atp1a3	1.70005	1.6132e-05	0.00495431
Prdm8	1.70334	0.00117953	0.0333792
5330417C22Rik	1.70444	0.00121348	0.0338266
Sytl2	1.70557	0.000347928	0.0184589
Fabp3	1.70567	1.05559e-05	0.00365492
Syt5	1.70692	0.000312627	0.0177299
Car10	1.70933	6.85084e-05	0.00895692
Efna3	1.71451	0.000524019	0.0216704
Srrm3	1.71659	0.000401619	0.0195576
Ptprn	1.71677	7.57499e-05	0.00922535
Cnih2	1.71762	9.66012e-05	0.0102501
A830036E02Rik	1.71823	0.00241717	0.0487084
Gm15998	1.71986	0.000922545	0.0291317
Nap1l2	1.72076	0.000648181	0.0243282
Rph3a	1.72141	0.000231372	0.0156919
Actl6b	1.72181	0.000111559	0.0111198
Iqsec3	1.72208	0.00105759	0.0315006
Gjc3	1.72292	0.00200242	0.0444043
Tmsb10	1.72449	0.000979579	0.0301208
Slc1a1	1.72569	0.000862469	0.0281816
Unc5a	1.72605	0.000128587	0.0118785
Gm26833	1.72757	0.000580301	0.0228599
2010300C02Rik	1.72891	0.000274355	0.0166094
Sox10	1.73077	0.00140527	0.0368319
C1qtnf4	1.73141	0.000395684	0.019552
Dlg2	1.73294	0.000278892	0.0167055
Nefh	1.73321	0.000151458	0.0127723
Celf6	1.7349	0.000726427	0.0257891
Creg2	1.73968	0.00174992	0.0413609
Stx1a	1.74114	3.03466e-05	0.00688415
Mir124a-1hg	1.74205	0.000779175	0.0265126
Kcnk12	1.74478	0.00199705	0.0443349
Cpne9	1.74554	0.000105936	0.0107776
Amer3	1.74838	0.00252915	0.0496671
Cdh12	1.7497	0.000660798	0.0245141
Ly6e	1.75477	1.84842e-05	0.00536476
Fgf9	1.75949	0.000892763	0.0287842
Hrasls	1.76002	0.000146901	0.0126483
Pianp	1.76024	0.00103626	0.0310343
D930019O06Rik	1.76421	0.00107313	0.0316786
Trpc3	1.76524	1.27144e-05	0.00419007
Gpr26	1.77527	5.73334e-05	0.00868808
Gm2464	1.77602	0.00214318	0.0457274
Gm26906	1.77784	0.000918048	0.0290697
Pak6	1.77843	0.000794746	0.026785
Fam189a1	1.77921	0.00019025	0.0147246
Slc30a3	1.78293	5.89425e-05	0.00868808
Dusp14	1.78373	0.000215883	0.0153261
Rtn4rl2	1.78466	0.000399243	0.019552
Rasal1	1.78769	0.00188306	0.0431136
Mlip	1.7907	0.000364208	0.0188662
Sipa1l1	1.79409	7.263e-05	0.00922535
Icam5	1.79674	0.000251333	0.0160857
Bcas1os1	1.80054	0.00201507	0.0445847
Lrrc7	1.80062	0.00169341	0.040798
Kcnv1	1.80502	0.000397145	0.019552
Cacng3	1.80555	6.49009e-05	0.00868808
Dlgap2	1.80859	0.000152082	0.0127723
Fcrls	1.80955	0.000400628	0.0195576
Selplg	1.81503	0.000115143	0.0111686
Laptm5	1.81634	0.00052485	0.0216704
Dpp10	1.81818	8.95037e-05	0.010094
Klhl34	1.81885	0.000445776	0.0203183
Dlgap3	1.82009	0.000130362	0.0118785
Car4	1.82307	0.000354803	0.0185715
Dlk2	1.82693	0.000238934	0.0158876
9530059O14Rik	1.82808	0.000734144	0.0258733
Gng13	1.82899	6.04425e-05	0.00868808
Rasl10a	1.82997	0.000858245	0.0280901
Chga	1.84344	1.27384e-05	0.00419007
Hpcal4	1.84438	6.66297e-05	0.00882552
Col19a1	1.84917	0.00164365	0.040269
Spock3	1.85538	0.000500804	0.0214694
Camk2a	1.85959	2.57734e-05	0.00630542
Pcp4	1.86135	3.44546e-05	0.00706691
Mmp17	1.8628	9.61337e-05	0.0102501
Dpp6	1.86474	0.00188387	0.0431136
Slc7a14	1.86823	0.000500338	0.0214694
Cck	1.87164	5.19296e-05	0.00868808
Plch2	1.87249	0.000101155	0.0105234
Vgf	1.88003	0.000442724	0.0203114
mt-Cytb	1.88305	3.68814e-05	0.00706691
C1qa	1.88445	0.000263327	0.0162407
B230209E15Rik	1.88583	0.000189978	0.0147246
mt-Rnr2	1.88735	2.32418e-06	0.00131057
Rtn4r	1.89059	1.44874e-05	0.00461167
Rgs11	1.89293	0.000437013	0.0202462
Slc9a5	1.89544	0.000280952	0.0167055
Rbp4	1.89921	0.000370328	0.0189917
Mtmr7	1.9083	9.48222e-05	0.0102501
Pcsk2os1	1.91012	0.00165043	0.040269
Cnksr2	1.91424	8.36634e-06	0.00317535
Ly6c1	1.91451	0.000647847	0.0243282
Spin2c	1.91491	0.000771848	0.0265087
mt-Co3	1.91714	0.000372913	0.0189917
mt-Rnr1	1.92854	1.25621e-06	0.000991706
Ighg2c	1.93014	0.00140269	0.0368131
Kcnh3	1.9319	8.05266e-05	0.00957393
mt-Nd6	1.93998	1.30795e-05	0.00423175
Nptx1	1.94594	3.19543e-05	0.00704604
Gm13340	1.94935	0.000826084	0.0274128
Gm36937	1.95088	0.0010804	0.0316786
Ano3	1.95543	6.45684e-05	0.00868808
C1qb	1.95568	0.000440862	0.0202817
Celf3	1.96217	0.00138643	0.0366014
mt-Co2	1.97621	0.000195629	0.0147724
mt-Nd4	1.98455	1.0412e-05	0.00365492
Etl4	1.98712	0.000143102	0.0124417
Gm29216	1.99235	0.000455869	0.0206108
C1qc	1.99379	0.000559009	0.022424
Sptbn2	1.99538	0.000276133	0.0166151
Sst	1.99741	3.66361e-05	0.00706691
mt-Nd5	2.00049	1.03512e-05	0.00365492
Nalcn	2.01589	0.000668701	0.0246682
Shank1	2.02856	0.00010853	0.0109283
Caly	2.03043	6.36684e-05	0.00868808
Resp18	2.0352	0.000115598	0.0111686
Sphkap	2.03639	0.000963036	0.0299143
Gm28661	2.03827	0.000411135	0.0198171
Gm28437	2.04176	0.000311313	0.0177063
Mchr1	2.04609	0.00163816	0.0402624
Krt12	2.06085	9.60414e-05	0.0102501
Nrgn	2.06508	3.2751e-06	0.00170098
mt-Nd1	2.07034	2.71915e-06	0.0014907
Cnnm1	2.07349	0.000100101	0.0105234
Cckbr	2.0802	0.00115914	0.0333312
Ypel4	2.08393	0.000790849	0.0267263
Grm4	2.08849	0.00164094	0.040269
Npy	2.09639	3.27358e-05	0.00704604
Pak7	2.09659	8.40724e-05	0.00976031
Eef1a2	2.09863	3.72962e-05	0.00707768
Kctd16	2.10337	0.000289368	0.0169465
Shank2	2.15239	0.000353993	0.0185715
Wnt10a	2.1742	0.000904586	0.0290124
Tmem59l	2.17595	1.71519e-06	0.00111295
mt-Nd2	2.18135	1.47602e-06	0.00111295
Plxdc1	2.2212	0.00205254	0.0449416
Kcnh4	2.23916	0.000172441	0.0136717
Cdk5r2	2.24203	0.000475309	0.0209859
Gm45077	2.24293	0.000137175	0.0122502
Frzb	2.25081	1.99526e-07	0.000292342
Slc8a1	2.25183	0.00117647	0.0333764
Gm10925	2.315	0.00149783	0.0379965
Gm26653	2.35427	0.000202104	0.014828
mt-Tq	2.35949	5.26839e-06	0.00232479
Siglech	2.46526	0.000576258	0.0227916
Ablim3	2.5238	0.000945227	0.0297528
Gm44793	2.61944	0.00117222	0.0333764
Sstr1	2.83103	0.00111274	0.0323223
Gm27285	2.92914	0.00150811	0.0381591
mt-Tm	2.96462	0.00145875	0.0374381
Gm45027	3.28859	0.00211136	0.0453734

## Sheet: AAV5 intracortical vs Aldh1l1
AAV2/5::GfaABC1D-Cre intracortical IP vs Aldh1l1-CreER IP, FDR<0.05
GeneName	log2FC_IP_AAV2.5_v_Aldh1	pVal_IP_AAV2.5_v_Aldh1	FDR_IP_AAV2.5_v_Aldh1
Fgfbp1	-5.50766	2.67526e-07	7.73655e-06
Hbb-bs	-4.85596	2.8945e-09	4.32772e-07
Hba-a2	-4.76913	1.07027e-06	2.14011e-05
Aldh1a2	-4.67728	2.68288e-07	7.73655e-06
Hbb-bt	-4.62723	7.98293e-09	7.20092e-07
Ogn	-4.47601	6.429e-07	1.46516e-05
Hba-a1	-4.44961	5.02219e-09	5.79637e-07
Ptgds	-4.28507	6.34152e-11	7.36213e-08
Kcnj13	-3.97508	7.24923e-07	1.59669e-05
Spp1	-3.87482	1.5002e-09	3.15489e-07
Fam180a	-3.85854	2.69047e-07	7.74038e-06
Crabp2	-3.70143	9.54246e-07	1.95161e-05
Ttr	-3.69414	0.00282333	0.00828937
Slc13a4	-3.56207	1.73756e-08	1.10979e-06
Alas2	-3.50011	1.22758e-06	2.36596e-05
Slc22a6	-3.37079	3.48831e-06	5.05101e-05
Fmod	-3.30679	4.66611e-09	5.44913e-07
Gm17120	-3.13802	1.61902e-07	5.38836e-06
Aebp1	-3.11165	5.15753e-08	2.31866e-06
Slc22a8	-3.0585	1.36121e-07	4.80115e-06
Slc6a13	-2.93105	6.8123e-08	2.83545e-06
Pcolce	-2.86506	4.82178e-07	1.17776e-05
Slc6a20a	-2.79441	2.56275e-09	4.04627e-07
Cd74	-2.77221	0.000169869	0.000886447
Gm42808	-2.7052	0.0223469	0.0450407
Igf2	-2.68497	1.70026e-06	3.00334e-05
Thbd	-2.2998	1.29046e-06	2.45599e-05
Tekt4	-2.2568	0.00143835	0.00477713
Cnn2	-2.09755	0.000108446	0.000622902
Bmp6	-2.08662	1.67924e-06	2.98572e-05
Gm11827	-2.02843	0.00329276	0.0093924
Apod	-2.0273	1.86398e-06	3.20729e-05
H2-Ab1	-1.99865	0.000276285	0.00129384
Gm20403	-1.88905	0.00714976	0.0176937
Gm6750	-1.88591	0.0167929	0.0355796
Mpst	-1.83462	0.0010346	0.0036352
Dcn	-1.8322	0.000129302	0.000715533
Gm13480	-1.79424	0.00255956	0.00765696
Emp3	-1.72141	0.000502321	0.0020517
Gm6133	-1.69529	0.00107098	0.00373771
Gm13028	-1.67637	0.000239241	0.00115444
Nrros	-1.67618	0.00182636	0.00581006
Cdkn1a	-1.64276	0.0140667	0.0306976
Gm10175	-1.62046	0.0110904	0.0252746
Arrdc2	-1.60131	0.000697949	0.00266281
1810044D09Rik	-1.57547	0.0101102	0.0233977
Smim3	-1.563	0.000175562	0.00090799
Rasl11a	-1.5623	0.000383563	0.00167108
RP24-76P12.1	-1.56148	0.00221869	0.00681421
Fkbp5	-1.54817	0.0190958	0.0395337
Gm23134	-1.51222	1.47872e-06	2.70472e-05
Vtn	-1.51214	6.91034e-05	0.000443793
Gm12222	-1.51151	2.01609e-05	0.000183193
Cmtm3	-1.50719	0.000137289	0.000748078
Tsc22d3	-1.50572	4.20774e-05	0.000307684
Gm7931	-1.47662	0.0162969	0.0346927
Nupr1	-1.4716	1.0267e-06	2.06976e-05
Sun2	-1.46796	0.000675301	0.00259598
Rbm46	-1.46618	0.00425815	0.0115948
Gm20490	-1.46177	0.0225092	0.0453052
Rab5c	-1.4615	5.83775e-05	0.000389763
Cntfr	-1.45881	0.00814233	0.0196403
Tmem52	-1.45246	0.00398329	0.0109659
Nnat	-1.43872	1.97785e-06	3.31647e-05
Tnfsfm13	-1.43591	0.000148999	0.000799307
Slco4a1	-1.42829	0.00287002	0.00840148
Gm16006	-1.42139	0.0156799	0.0336552
Thrsp	-1.41416	1.398e-05	0.000139984
Msx1	-1.40994	1.32171e-07	4.70706e-06
Colec12	-1.40566	0.00170774	0.00549911
Foxo6os	-1.39657	0.00483233	0.0128688
Igfbp2	-1.39326	0.000290191	0.00134095
S100a4	-1.3772	5.20888e-05	0.000358697
A730036I17Rik	-1.37265	0.000355727	0.00157511
Hes5	-1.36017	0.0007813	0.00292125
Rin2	-1.35832	0.000117243	0.000662823
Slc35e4	-1.34659	0.000613419	0.00241839
Bmp7	-1.34403	2.11096e-07	6.53009e-06
Gm8812	-1.34152	0.00011016	0.000631276
A930001A20Rik	-1.33396	0.000823712	0.00303865
Mfsd2a	-1.32973	0.000254469	0.00121017
Ankrd66	-1.32063	0.0060712	0.0154733
Gm42693	-1.31653	0.00492676	0.0130597
Gatsl3	-1.31146	0.000665541	0.00256947
Gm20421	-1.30969	0.00217569	0.00670718
4933427I22Rik	-1.30697	0.00100584	0.0035544
Gm37069	-1.30426	0.000466154	0.0019438
Plekhf1	-1.29744	0.00231553	0.00704802
Apoc3	-1.28629	0.000401711	0.0017318
Tgfa	-1.28475	0.0161561	0.034445
Hpx	-1.28268	0.000174592	0.000903919
Irak2	-1.282	2.75714e-05	0.000226163
Mum1l1	-1.28167	0.00315822	0.00907816
Adora2a	-1.28067	0.00261106	0.00778427
Gm43963	-1.2794	6.97773e-05	0.000446538
Rrp8	-1.27599	6.94679e-05	0.000445281
Eva1a	-1.27388	9.63913e-05	0.000572231
RP23-98C9.5	-1.2723	4.43603e-05	0.000319449
Gm42644	-1.2722	0.00526236	0.013756
Vstm4	-1.27069	2.03322e-05	0.00018424
Kirrel2	-1.27019	0.000107713	0.000620546
Fzd2	-1.26867	1.60333e-05	0.000153832
Olfml2a	-1.26372	0.00374948	0.0104269
Prss45	-1.26196	0.000699248	0.00266673
1700051A21Rik	-1.26154	0.000144173	0.000777006
Gm37277	-1.25961	1.3922e-05	0.000139756
Chrdl1	-1.25913	4.63963e-06	6.24609e-05
Prss50	-1.25767	5.01678e-06	6.64951e-05
Raly	-1.25711	0.00100872	0.00356267
C2	-1.25644	2.5543e-05	0.000215803
1190005I06Rik	-1.25563	3.12709e-07	8.64372e-06
Prelp	-1.25525	1.2106e-06	2.35392e-05
Rhou	-1.25148	0.00496174	0.0131305
Gm44898	-1.24982	2.66776e-05	0.000221969
Mettl11b	-1.24847	0.000625611	0.00245322
Prr5	-1.23932	2.46266e-05	0.000210268
Gm43477	-1.23576	0.00171457	0.00551568
Gchfr	-1.23527	0.017763	0.0372281
Tnfaip2	-1.23356	2.74728e-05	0.00022573
Calr4	-1.23276	0.00529436	0.0138214
Klf15	-1.23095	3.44992e-05	0.000266383
Fgfr3	-1.22726	1.95176e-06	3.30077e-05
Hdc	-1.22579	0.0120204	0.0270292
Serping1	-1.22562	1.16122e-05	0.000122687
Frmpd1	-1.22543	9.51986e-05	0.000567454
Gm15417	-1.22418	0.000141101	0.000764626
Tnfsf13os	-1.22276	0.000305187	0.00139619
Gm9889	-1.22127	0.00067231	0.00258952
Gm17750	-1.22009	3.40289e-05	0.000263577
Gm11681	-1.21772	0.0216227	0.0438477
Mt2	-1.21712	5.65263e-05	0.000381142
F3	-1.21597	2.37116e-05	0.000205025
Gstm5	-1.21361	7.97057e-07	1.71545e-05
Lfng	-1.20951	4.48545e-05	0.000321674
Lrrc8c	-1.20935	0.000931172	0.00333835
Sult1a1	-1.20713	0.00201123	0.00628263
Cebpa	-1.20289	0.000656618	0.00254049
Dmrta2	-1.20033	2.90937e-05	0.000235421
G630022F23Rik	-1.19672	1.37381e-06	2.56271e-05
Lypd6	-1.19625	2.33504e-05	0.000202747
Hs3st3a1	-1.19585	0.00388398	0.0107404
Ppp1r3g	-1.19506	0.000134525	0.00073668
Sft2d2	-1.19297	5.07569e-06	6.69611e-05
Smox	-1.19222	1.07496e-05	0.000115994
Mt1	-1.19058	6.06237e-05	0.000401672
Gjb6	-1.19003	4.0117e-05	0.000297986
Endou	-1.18938	0.000236919	0.00114699
B230311B06Rik	-1.18794	0.000305681	0.00139794
Nedd9	-1.18781	6.51139e-06	8.04185e-05
Cep128	-1.18564	7.6544e-05	0.000479579
Gm16838	-1.18558	0.000917921	0.00329803
Rgcc	-1.18453	9.0123e-06	0.000102445
Cdkn2c	-1.18447	0.000123095	0.000688997
Gm43434	-1.1828	0.0158762	0.0339877
Gm11627	-1.18033	0.00036643	0.0016103
Hmgn5	-1.17681	7.94817e-08	3.17541e-06
Nfkbia	-1.17481	0.00082324	0.00303748
Gm14439	-1.1732	0.0234814	0.0468679
Pon2	-1.1701	1.77234e-05	0.000165855
1700017B05Rik	-1.16912	0.000360374	0.00158976
Amigo2	-1.16786	0.00022607	0.00110816
Nat8f3	-1.165	0.0105331	0.0242088
Emx2	-1.16451	2.73846e-05	0.000225381
Ctf1	-1.16384	0.000297363	0.00136833
Gpt2	-1.16349	7.00405e-05	0.000447497
Gm15776	-1.16316	1.15747e-05	0.000122422
Gm5914	-1.16271	0.000233767	0.00113496
4932438H23Rik	-1.15969	1.70557e-06	3.00546e-05
Cxcl14	-1.15844	3.31174e-06	4.88859e-05
Axl	-1.15808	1.17567e-06	2.29505e-05
Snord42a	-1.15695	0.0145891	0.0317034
Ephb1	-1.15513	2.70628e-06	4.21556e-05
St3gal4	-1.15455	2.52483e-05	0.000213987
2900052N01Rik	-1.15428	2.83352e-05	0.000231275
Lix1l	-1.1515	6.288e-06	7.83954e-05
Copz2	-1.15141	1.34972e-05	0.000136956
Glis3	-1.15059	0.000119604	0.000673466
Gm11578	-1.1503	0.00012777	0.000708578
Fzd1	-1.145	0.000503786	0.0020564
Tmie	-1.14403	1.29854e-06	2.46422e-05
Igdcc3	-1.14337	0.00257694	0.00769884
Mertk	-1.14241	3.48382e-05	0.000268266
Nt5dc2	-1.14162	0.000235446	0.001142
Kcnj14	-1.14079	0.000721533	0.00273534
Gm13342	-1.14044	0.00121268	0.00414649
Gstm6	-1.13949	2.10243e-05	0.00018895
Kctd11	-1.13816	4.57713e-05	0.000326117
H2-Eb1	-1.13504	0.0179424	0.0375515
Zfp963	-1.13398	0.000100809	0.00059108
Tph2	-1.13387	0.0193876	0.0400286
Ift27	-1.13291	1.02856e-05	0.000112283
Tifa	-1.13244	3.50543e-06	5.06465e-05
Ascl1	-1.13239	0.000357212	0.00157999
Hacd2	-1.13089	2.30413e-05	0.000200769
Pnpla2	-1.13017	1.25458e-05	0.000129771
Aqp9	-1.12975	0.000271477	0.0012769
Gm26512	-1.12885	1.61855e-05	0.000154616
Plekhg1	-1.12826	0.00129963	0.00439129
Syde2	-1.12799	0.000210986	0.00104998
Sdc4	-1.12629	1.92749e-05	0.00017743
Fzd9	-1.12184	0.000127337	0.000706926
Htra1	-1.11979	3.33157e-06	4.90513e-05
Gm44555	-1.1193	0.00710671	0.0176005
Tnfsf13	-1.11879	0.000914019	0.0032876
Chil1	-1.11858	4.38625e-07	1.09996e-05
Fam107a	-1.1165	0.000257984	0.00122364
Gm15851	-1.11629	2.92646e-05	0.000236279
Gpr146	-1.11628	1.06552e-05	0.000115228
Gadd45g	-1.11601	0.000314199	0.00142815
Fam107b	-1.11594	0.000715816	0.00271628
Cox6b2	-1.11506	0.00194654	0.00611443
4930597O21Rik	-1.11336	0.000173411	0.000898749
Scrg1	-1.11202	8.32778e-05	0.000511538
Gm20402	-1.11194	2.18279e-05	0.00019363
Gm20713	-1.11073	7.69266e-06	9.06943e-05
Acsl3	-1.11027	2.32624e-06	3.8076e-05
Ranbp3l	-1.11021	0.00382268	0.0105976
Crot	-1.11011	3.548e-06	5.10746e-05
AW047730	-1.10996	6.82305e-05	0.00043949
Gpc5	-1.10876	1.04595e-05	0.000113498
Ezr	-1.10757	3.83529e-05	0.000287399
Trp53bp2	-1.1066	5.40074e-05	0.000368948
Oaf	-1.10584	5.0603e-06	6.68385e-05
Dbi	-1.10514	1.05317e-05	0.000114124
Sugct	-1.1048	6.14866e-05	0.000405175
Aldh1a1	-1.10399	0.000804163	0.00298439
Pla2g3	-1.1037	0.0177632	0.0372281
Hs3st3b1	-1.10328	0.00257223	0.00768594
Gng12	-1.09963	5.27453e-06	6.88024e-05
Lrrc58	-1.09893	6.69813e-06	8.21083e-05
Tsc22d4	-1.09889	1.58886e-05	0.000152816
Pxmp2	-1.09826	5.42314e-05	0.000369966
Pdzph1	-1.09743	6.94169e-06	8.42566e-05
S100a1	-1.09635	1.27427e-05	0.000131326
Prkd1	-1.09584	3.05411e-05	0.00024423
C030037D09Rik	-1.09562	5.26945e-07	1.2545e-05
Egfl6	-1.09457	6.35257e-06	7.89511e-05
Baalc	-1.09379	0.000351689	0.00156151
Rab9b-ps1	-1.09337	0.0090959	0.0214553
Slc15a2	-1.09247	8.70271e-07	1.83433e-05
Atp6v0e	-1.09178	1.66318e-05	0.000157886
Apln	-1.09134	0.00239117	0.00723473
Nadk	-1.09073	3.2319e-06	4.79225e-05
AI849053	-1.09023	0.000102581	0.000597384
Hbegf	-1.0899	6.85108e-05	0.000440824
Acaa2	-1.08823	9.2988e-06	0.000104511
Zfyve21	-1.08755	3.81413e-06	5.40773e-05
Trp53i13	-1.08748	4.55514e-06	6.17238e-05
Klhdc7a	-1.08684	3.09132e-05	0.000246507
Myom3	-1.08597	0.000632618	0.00247137
Smim4	-1.08589	2.53387e-06	4.04928e-05
Fam151a	-1.08501	4.29699e-05	0.000312589
Hepacam	-1.08394	6.54622e-06	8.07476e-05
Rtp4	-1.08379	0.00100262	0.00354556
Pea15a	-1.08192	2.34368e-06	3.82588e-05
Svbp	-1.08126	9.91604e-05	0.000583946
Pmel	-1.08033	0.00408899	0.0112053
Chp2	-1.07953	0.00115089	0.0039689
Slc25a18	-1.07893	9.12558e-06	0.000103256
Gm7846	-1.07849	0.000638959	0.0024883
Gm26645	-1.07725	0.000625046	0.00245149
Paqr8	-1.07689	3.33213e-05	0.000260138
Stat5a	-1.07583	0.00321909	0.00921421
Islr	-1.07461	3.97381e-06	5.57011e-05
Ninj2	-1.07368	0.000118068	0.000667105
Slc9a3r1	-1.07088	3.1571e-06	4.71321e-05
Sall3	-1.06986	6.28647e-06	7.83954e-05
Foxo1	-1.06962	1.61164e-05	0.000154175
Id4	-1.06865	6.27988e-06	7.83954e-05
Cib1	-1.06809	2.35382e-05	0.000203929
A330093E20Rik	-1.06759	1.27223e-05	0.000131184
Dzip1l	-1.06743	0.000410495	0.00176082
Gm16277	-1.06734	4.97151e-05	0.000346292
Enho	-1.0669	2.68606e-05	0.000222834
Sardh	-1.06646	1.76128e-05	0.000165318
Gm16159	-1.06619	1.63231e-06	2.91806e-05
A330033J07Rik	-1.06496	9.87125e-06	0.000108936
Gm5083	-1.06492	0.00325325	0.00929716
Psat1	-1.06491	2.3408e-06	3.82588e-05
Luzp2	-1.06384	9.97978e-05	0.000586892
S100b	-1.06324	1.34006e-05	0.000136257
Olfr287	-1.06271	2.04328e-05	0.000184898
Kctd5	-1.06228	9.29834e-06	0.000104511
Lhx2	-1.06162	3.82926e-06	5.41751e-05
Slc13a3	-1.06157	1.61473e-05	0.000154326
Acot11	-1.06129	8.31017e-05	0.000510615
Ilk	-1.06069	4.7185e-05	0.000333301
D630003M21Rik	-1.06024	3.54582e-05	0.000271557
Nde1	-1.06023	6.0538e-06	7.63924e-05
Triobp	-1.0598	1.08579e-05	0.000117035
Gm29508	-1.05936	0.00394998	0.0108893
Gng5	-1.05927	2.79863e-05	0.000228806
Tiparp	-1.05733	0.00187496	0.00592353
Gm25262	-1.05591	0.0127313	0.0283084
Gm6665	-1.05519	0.0011163	0.0038726
Ccdc18	-1.05409	0.000426908	0.0018174
Ak3	-1.05285	8.61295e-06	9.85993e-05
Rhoc	-1.05269	7.48528e-06	8.8789e-05
Naaa	-1.05258	1.34547e-06	2.52687e-05
Ttyh3	-1.05255	2.58388e-05	0.000217929
Cbs	-1.05206	3.13905e-06	4.69691e-05
Gm5552	-1.05193	3.28704e-05	0.000257637
Cnksr3	-1.05025	5.3831e-05	0.000368125
Fam163a	-1.05007	0.000181103	0.00093128
Rapgef3os1	-1.05	2.84134e-05	0.000231683
Nadk2	-1.04897	7.12042e-06	8.56337e-05
Aldh9a1	-1.04876	3.02139e-05	0.000242202
2810407A14Rik	-1.04648	0.00437084	0.011833
Gm7324	-1.0459	0.00302444	0.00876996
Rdh10	-1.04585	1.4302e-06	2.64222e-05
Gm15471	-1.04502	4.17947e-05	0.000306412
Csrp1	-1.04344	8.28059e-06	9.5714e-05
Slc25a34	-1.04295	4.03771e-05	0.000299499
Prkcd	-1.04291	0.00138276	0.00461995
Rcn3	-1.04282	5.60305e-06	7.23841e-05
Gm11914	-1.04255	3.52218e-06	5.08141e-05
Timp4	-1.04223	1.14445e-05	0.0001215
Ttc32	-1.04204	5.24594e-06	6.85202e-05
Ddah1	-1.04199	7.35652e-06	8.76211e-05
Ppara	-1.04161	0.000409691	0.00175866
Dpy19l3	-1.04154	1.68334e-05	0.000159416
Gm17936	-1.04118	0.000161207	0.000850233
Itgb5	-1.04098	2.73583e-06	4.24817e-05
Il17rc	-1.04064	3.51539e-06	5.07532e-05
Gm42836	-1.03948	0.00029303	0.00135154
Hif3a	-1.03935	0.00127123	0.00430933
Ramp1	-1.03898	6.66078e-05	0.000430899
Grin2c	-1.03733	4.31329e-05	0.000313415
Prodh	-1.03708	3.70415e-06	5.27835e-05
Cth	-1.03697	2.64878e-05	0.000221223
Zcchc24	-1.03656	2.04759e-06	3.40736e-05
Zfand3	-1.03546	1.37645e-07	4.82515e-06
Alpl	-1.03532	3.20842e-05	0.000253256
Gli2	-1.03505	3.21909e-06	4.77684e-05
Wnt7b	-1.03484	7.64833e-06	9.02795e-05
Zfp423	-1.0336	3.74527e-05	0.00028234
Ppil6	-1.03343	4.13216e-05	0.000304186
Gm16499	-1.03306	1.79771e-05	0.000167753
Nxn	-1.03271	0.000167136	0.000876123
Srebf1	-1.03257	2.26179e-06	3.7168e-05
Ggact	-1.03236	1.23381e-06	2.37566e-05
Sfxn5	-1.03111	0.00191386	0.00602806
Gm6065	-1.03101	0.00758295	0.018538
D030046N08Rik	-1.03075	0.00109521	0.00381082
Slc1a3	-1.03074	7.29114e-06	8.7e-05
Lrrc8a	-1.03074	1.32763e-05	0.000135342
Ube2l6	-1.0296	0.000341526	0.00152428
Btbd17	-1.02953	2.71572e-05	0.000224229
Gm43352	-1.02885	9.55673e-05	0.000568964
Adgrg1	-1.02652	0.000195184	0.000985457
Dhrs3	-1.02597	3.3633e-06	4.9315e-05
Psd2	-1.02547	3.19414e-05	0.000252496
Rab31	-1.02531	2.07997e-05	0.000187444
S100a13	-1.0248	0.000198458	0.000998923
4933431E20Rik	-1.02455	1.22293e-06	2.36416e-05
Mro	-1.02388	5.53725e-07	1.30099e-05
Fmc1	-1.02361	3.51919e-05	0.000270673
Mlc1	-1.02322	5.04251e-06	6.6657e-05
Raver2	-1.02288	9.44001e-05	0.000563716
Acsf2	-1.02239	4.73003e-06	6.33323e-05
Dbx2	-1.02174	2.84204e-05	0.000231683
2310022B05Rik	-1.02122	4.74647e-06	6.34663e-05
Ssfa2	-1.021	0.000167602	0.00087763
Tnnt1	-1.01957	0.000678128	0.0026033
Pmp22	-1.01914	4.11141e-05	0.000303299
Slc12a4	-1.01811	1.50879e-06	2.74766e-05
Gm25837	-1.0179	0.000126007	0.000702113
Etfb	-1.01771	1.05358e-05	0.000114124
Gm14113	-1.01729	0.0088511	0.0209782
Gm12728	-1.0168	0.0200361	0.0411737
Mfge8	-1.01601	1.6797e-05	0.000159148
Gm43127	-1.01585	0.000777818	0.00291125
Ppp1r3c	-1.0155	2.19767e-05	0.000194395
Fzd4	-1.0153	0.00221627	0.00680953
Mmd2	-1.015	7.87136e-06	9.23598e-05
Als2cl	-1.01442	0.000141323	0.000765286
Zbtb20	-1.0139	3.44004e-06	5.01794e-05
1500009C09Rik	-1.01373	0.000507797	0.00206935
2310015A10Rik	-1.01348	6.58859e-05	0.000427597
Ccdc8	-1.01329	0.00177506	0.00568157
Fam213a	-1.01274	1.91831e-06	3.26378e-05
Tcf7l2	-1.01267	4.07952e-06	5.68598e-05
Dnaic1	-1.01245	9.09752e-06	0.00010313
Kctd12b	-1.01215	0.00547478	0.0142109
Idh2	-1.01156	9.60331e-06	0.000106718
Fads1	-1.0114	9.86424e-06	0.000108936
Slc13a5	-1.01133	1.27919e-05	0.000131679
Gm13111	-1.011	2.88914e-05	0.000234084
Azin1	-1.01039	0.000254272	0.00120982
Tmem238	-1.01031	7.73848e-05	0.000484385
Cyr61	-1.01017	0.000880506	0.00320208
Lix1	-1.01001	9.89052e-05	0.000583033
Tril	-1.00961	3.31588e-05	0.000259382
Gm37784	-1.00942	0.00247511	0.00744772
Spsb1	-1.00913	0.00763708	0.01865
Fam69c	-1.00897	0.00015653	0.00083045
Gfra1	-1.0085	0.000130429	0.000720245
Lppos	-1.00844	3.88467e-05	0.000290299
Hes1	-1.00829	0.000334206	0.00149805
RP23-389N20.2	-1.00826	0.000110577	0.000633298
BC037039	-1.00795	2.45255e-05	0.000209812
Gm14493	-1.007	8.29044e-06	9.5714e-05
Gm5540	-1.00675	8.73959e-05	0.000531539
Atp1b2	-1.00651	1.96547e-05	0.000179919
Dhrs4	-1.00651	1.39553e-05	0.000139882
Gm20444	-1.00648	1.7259e-06	3.03586e-05
Rhbdf1	-1.0055	2.48525e-05	0.000211691
Gm38317	-1.00537	4.67255e-05	0.000331003
Fgfr1	-1.00531	9.71065e-07	1.9778e-05
Creb3l4	-1.00503	0.00351328	0.00989979
Gm42928	-1.00494	1.62831e-06	2.91353e-05
Lef1	-1.00299	3.41277e-06	4.98553e-05
Gm17206	-1.00298	2.02656e-05	0.000183721
Zfp521	-1.00294	0.000120752	0.000678386
Cst3	-1.00264	1.68731e-05	0.000159691
Ndrg2	-1.00248	2.65895e-05	0.000221453
Ttyh1	-1.00222	1.49394e-05	0.000146762
Mt3	-1.00205	3.46113e-05	0.000266936
F930015N05Rik	-1.00062	0.00152345	0.0050033
Dera	-1.00049	0.000247485	0.00118323
Plcb3	-1.00044	3.67075e-06	5.24211e-05
Pttg1ip	-1.00038	2.753e-06	4.27039e-05
Mapkapk3	-1.00025	0.0003128	0.00142409
Mcur1	-1.00025	2.43021e-05	0.000208546
Apoe	-1.00018	5.58934e-06	7.23352e-05
Bcar3	-0.999712	4.7774e-05	0.000336258
Carhsp1	-0.999045	9.92709e-06	0.00010927
Ssr3	-0.998946	5.1044e-06	6.72499e-05
Gm17110	-0.997326	5.46149e-05	0.000371939
Prdx6	-0.997213	1.36887e-05	0.000138248
Mapk4	-0.997095	2.47519e-06	3.9748e-05
Dio2	-0.996892	0.000155688	0.000827191
Gm3555	-0.996812	0.000278153	0.00129932
4921514A10Rik	-0.996372	5.44375e-05	0.000370987
Sorbs3	-0.996179	5.55457e-05	0.000376978
Gjb2	-0.994793	9.23715e-06	0.000104055
Gm44763	-0.994439	0.00302901	0.00877704
Tmem51	-0.993784	3.75633e-05	0.000282634
Tlcd1	-0.993622	2.85408e-05	0.000232283
Dock1	-0.992015	0.00028455	0.00132232
Gm44670	-0.991833	0.0164928	0.0350493
Gm44065	-0.991696	5.76974e-05	0.000386713
AI464131	-0.990981	5.10592e-05	0.000353208
Hadh	-0.990746	3.46472e-06	5.02644e-05
4931406G06Rik	-0.990706	4.71689e-05	0.000333301
Sardhos	-0.990587	0.000104653	0.000606947
Rom1	-0.990439	0.000694929	0.00265437
Gm13322	-0.990349	0.00339548	0.00963525
Aldh1l1	-0.990265	1.09491e-05	0.000117825
Pld6	-0.990263	0.0104426	0.0240274
Mfap3l	-0.989013	0.000118505	0.000668996
Gas1	-0.988506	9.16508e-07	1.90002e-05
Stom	-0.988101	4.52148e-05	0.000323436
Hddc2	-0.987589	4.51302e-05	0.000323065
Mageh1	-0.987399	2.38722e-06	3.87771e-05
Tspan7	-0.986677	2.18708e-05	0.000193886
Scp2-ps2	-0.986618	2.01956e-06	3.37209e-05
Car2	-0.986616	1.08874e-05	0.000117225
Ifitm2	-0.986183	7.79213e-07	1.6881e-05
Mcc	-0.986131	9.52504e-05	0.000567504
Trip6	-0.986015	2.10867e-05	0.000189167
C030018K13Rik	-0.985906	0.000610816	0.00241101
Gm20528	-0.985131	0.000669305	0.00258097
Cmbl	-0.985127	6.48369e-05	0.000422596
Cnn3	-0.984697	4.43531e-06	6.04944e-05
Bco2	-0.984681	0.000124009	0.000693523
Gstm2-ps1	-0.984099	4.67905e-06	6.28996e-05
Nphs1os	-0.982987	0.00145384	0.00481831
Suclg2	-0.982927	2.86875e-05	0.00023305
Itih3	-0.982846	7.48744e-05	0.000471362
Pex11a	-0.982729	2.36837e-05	0.000205025
Tubb2b	-0.982647	0.000421085	0.00179771
Gm15756	-0.982557	1.75509e-05	0.000164945
Vit	-0.982376	0.00744819	0.0182833
Lpin3	-0.982195	0.00037027	0.00162489
Csgalnact1	-0.981897	2.74247e-05	0.000225617
Pts	-0.981831	9.8573e-05	0.000581944
Fabp5	-0.981397	0.000194843	0.00098424
Gcat	-0.980144	9.60379e-07	1.96009e-05
Htra3	-0.979971	2.83056e-05	0.000231129
E130114P18Rik	-0.979844	0.000291112	0.00134489
Gm10642	-0.97959	1.43098e-06	2.64222e-05
Cpt1a	-0.979209	0.000136306	0.000744286
Emx2os	-0.979162	0.00102521	0.0036067
S100a16	-0.978832	0.000107066	0.000618034
Tspan12	-0.97823	0.000193306	0.000977416
Zfp36l2	-0.977802	2.45003e-06	3.94403e-05
Glns-ps1	-0.977799	5.0893e-05	0.000352429
Xkr8	-0.97774	0.00017719	0.000913777
Gm6166	-0.977358	0.000420876	0.00179753
Ramp2	-0.977033	0.000199052	0.00100165
Gm2a	-0.97647	1.35545e-05	0.000137299
Aldoc	-0.976384	1.27201e-05	0.000131184
Dlg5	-0.976273	0.000395495	0.00171098
Agpat5	-0.97618	5.40571e-05	0.000369159
Gm14764	-0.974912	0.0206087	0.0421224
Fzd10	-0.974588	0.00655363	0.0164705
Scg3	-0.974546	1.60767e-05	0.000154099
Pgm2	-0.974409	6.77355e-06	8.2814e-05
Ghr	-0.97427	0.000621634	0.00244199
Mxd4	-0.973915	0.000130506	0.000720468
Fads2	-0.973334	1.17741e-05	0.000123867
Npl	-0.973123	0.000343015	0.00152885
Btd	-0.97265	8.77195e-07	1.8437e-05
Fbln1	-0.972567	4.87317e-05	0.00034161
Tead1	-0.971177	3.42357e-06	4.9976e-05
Sall1	-0.970723	4.85626e-05	0.000340715
Nkain4	-0.970578	3.88772e-05	0.000290417
Gm6877	-0.970559	0.00098792	0.00350051
Dok7	-0.970547	2.15007e-05	0.000192182
Mfn1	-0.970484	6.13331e-06	7.71983e-05
Serpine2	-0.970484	5.7451e-06	7.35313e-05
Kcnk1	-0.970473	9.1348e-06	0.000103256
Tmem100	-0.969734	7.11038e-05	0.000453369
Cd63	-0.96967	6.65513e-06	8.17844e-05
Dusp18	-0.968952	0.000430897	0.00182964
Pcdhgc3	-0.96863	1.23035e-05	0.000127801
Plxnb1	-0.968565	5.73071e-05	0.000385091
Bag3	-0.967668	1.90681e-06	3.24981e-05
Mid1ip1	-0.96609	6.55945e-06	8.07853e-05
Slc1a2	-0.96597	3.75463e-05	0.000282614
Elmod3	-0.965327	1.38097e-06	2.57363e-05
Id2	-0.964964	8.66668e-06	9.9042e-05
Tns3	-0.964865	8.4247e-05	0.000516206
Lrrc2	-0.964395	0.000908418	0.00327223
Abhd3	-0.964323	3.54192e-05	0.000271364
RP24-553O21.3	-0.964293	1.20001e-05	0.000125375
Gm15401	-0.964229	0.000628074	0.00245848
Emp2	-0.964217	0.000136604	0.000745578
Igdcc4	-0.964088	1.74854e-05	0.000164562
Scd1	-0.962855	5.22904e-05	0.000359834
RP24-160I20.1	-0.962667	0.0122162	0.0273788
Eci2	-0.962635	1.1082e-05	0.000118673
Ifrd1	-0.962564	9.79068e-06	0.000108191
Entpd2	-0.96241	2.42258e-05	0.00020815
Gm10418	-0.961659	0.000165488	0.0008691
Plekhf2	-0.961459	2.4416e-05	0.000209056
Cd63-ps	-0.961412	6.45079e-06	7.982e-05
Gm43667	-0.961396	0.00260177	0.00776008
Scd2	-0.960865	2.88806e-05	0.000234084
Dhrs11	-0.960562	4.42229e-07	1.10759e-05
Celrr	-0.960562	4.02153e-06	5.62501e-05
Elovl2	-0.9605	0.00015116	0.000808233
D030047H15Rik	-0.960037	3.18909e-05	0.000252264
Colgalt2	-0.959679	5.39088e-07	1.27418e-05
Slc41a1	-0.959206	2.37243e-05	0.000205025
D10Jhu81e	-0.958524	6.06155e-05	0.000401672
Fzd7	-0.958507	0.000399858	0.00172645
Gpm6b	-0.958502	6.31933e-06	7.85874e-05
Chst2	-0.958341	3.51478e-05	0.000270439
Gm15788	-0.958082	0.000300164	0.00137864
Kcnn2	-0.957631	9.46725e-06	0.00010561
Heph	-0.957087	0.00184611	0.00585676
Adhfe1	-0.956945	1.92463e-05	0.000177249
Gm14866	-0.955516	0.00213395	0.00660015
Gm11663	-0.954942	0.0108022	0.0247208
Cpt2	-0.954836	8.17021e-05	0.000503426
1700018L02Rik	-0.954801	4.99471e-06	6.6247e-05
Pdp2	-0.954619	1.0667e-05	0.000115292
Gareml	-0.953567	7.05859e-06	8.52254e-05
Apcdd1	-0.952717	0.00689762	0.0171927
Gm14276	-0.952377	0.00514181	0.0134971
Rhoj	-0.952301	0.00493554	0.0130714
Slc27a1	-0.952072	4.09491e-06	5.69535e-05
Rcn2	-0.95039	3.40483e-06	4.97761e-05
Gm16156	-0.950346	9.07444e-06	0.000102938
Nat1	-0.950145	0.000434621	0.00184189
D030055H07Rik	-0.948346	6.44176e-05	0.00042028
Rbp1	-0.948004	0.000517111	0.00209821
Eya1	-0.947996	0.000161785	0.00085283
Nfatc1	-0.947952	0.000469314	0.00195158
Pdk4	-0.947487	4.44081e-05	0.000319635
Arhgap18	-0.947167	0.000176791	0.000912528
Gm17661	-0.947156	0.000133967	0.000734031
Gm8666	-0.946923	0.00133231	0.00447793
Gm26711	-0.946689	0.00031382	0.00142708
Rras	-0.94655	2.25007e-05	0.000197191
Lgals1	-0.946354	8.0593e-06	9.39506e-05
Efhd1os	-0.94635	0.000325469	0.00146813
Cyp4f13	-0.946316	2.66275e-06	4.16731e-05
Ctso	-0.946263	9.96071e-06	0.000109518
Rassf2	-0.945274	2.3256e-06	3.8076e-05
Gstm1	-0.944664	5.72896e-06	7.34677e-05
Gm14127	-0.944415	0.0245319	0.0485472
Prrx2	-0.944164	0.00328428	0.00937226
Hsd11b1	-0.943952	0.000143054	0.000771606
Gm38287	-0.943516	1.18471e-06	2.31042e-05
Gm2574	-0.943348	0.00091355	0.00328709
4930404A12Rik	-0.943305	3.7478e-05	0.000282364
Fam63b	-0.943067	6.36057e-06	7.90008e-05
Fgd6	-0.942529	0.0004076	0.00175183
Rapgef3	-0.942239	3.04233e-05	0.000243386
Tmem229a	-0.94222	7.30249e-05	0.000462522
Szrd1	-0.941876	1.34247e-05	0.000136431
Glud-ps	-0.941492	3.97973e-06	5.57445e-05
Gm7694	-0.941425	0.00347674	0.00980662
Sap30	-0.940627	0.000102177	0.000596969
Itgb3bp	-0.94052	6.73797e-06	8.2443e-05
Pld2	-0.940209	5.59503e-06	7.23614e-05
Gcsh	-0.940066	1.82006e-05	0.000169437
Cadm1	-0.939577	7.52319e-06	8.91223e-05
Btg1	-0.939235	2.6224e-07	7.62234e-06
Nwd1	-0.939232	2.55294e-05	0.000215781
Timp3	-0.939078	2.18989e-05	0.000193886
Gm26721	-0.939046	0.00159467	0.00520051
1700096K18Rik	-0.939038	0.000229267	0.00111972
Eogt	-0.938939	0.00061195	0.00241356
Gm14341	-0.938921	7.58682e-05	0.000476252
Kcne1l	-0.938601	0.000292308	0.00134929
Smpd2	-0.938384	5.77733e-06	7.38003e-05
Usp6nl	-0.938268	2.56078e-06	4.08263e-05
Cldn10	-0.93784	9.76846e-05	0.000578082
Snord4a	-0.937673	0.000776416	0.00290765
Usp54	-0.937656	0.000313702	0.00142688
Renbp	-0.93752	9.05444e-05	0.000546813
Fgfr2	-0.937472	4.38542e-06	6.01464e-05
Gpam	-0.936859	8.9956e-05	0.000544073
Slc6a1	-0.93659	1.72283e-05	0.00016261
P3h4	-0.936461	1.05133e-07	3.9979e-06
Gm43938	-0.935887	9.91785e-05	0.000583946
Gm2061	-0.934979	0.000426646	0.00181667
Tspo	-0.934815	1.57505e-05	0.00015208
Gm13179	-0.934743	0.0027372	0.00807508
Gm12844	-0.934073	0.000945065	0.00338079
Rpl23a	-0.933851	0.00011461	0.000650546
Rnaset2b	-0.933771	2.18067e-05	0.00019363
Gm7936	-0.933749	0.00251232	0.00754001
Gm1862	-0.933714	0.012147	0.0272516
Rnaset2a	-0.93318	4.09284e-05	0.000302306
Dnase1l1	-0.933169	0.0134313	0.0295471
Gm3150	-0.933057	0.00058475	0.0023256
Fabp7	-0.932952	0.00125711	0.00427249
Daam2	-0.93272	4.56071e-06	6.17354e-05
Rbbp9	-0.932698	2.23662e-05	0.000196361
Slc29a3	-0.932665	0.00027555	0.00129113
Cadm4	-0.932573	0.00282105	0.00828391
Tmem51os1	-0.932554	0.000352517	0.00156449
Marc2	-0.932275	2.0548e-05	0.000185515
Limd1	-0.931995	1.59006e-05	0.000152857
Cd82	-0.93188	0.00044575	0.00187816
Ptprg	-0.931426	0.0004211	0.00179771
Proca1	-0.931294	2.22432e-05	0.000195803
Ginm1	-0.931007	2.8932e-05	0.000234306
Gm37885	-0.93089	2.40417e-05	0.000207054
Vhl	-0.930199	0.00036122	0.00159239
Gm4887	-0.930156	0.00242561	0.00732322
Ddah2	-0.930087	0.000103448	0.000601369
Ticam1	-0.929914	0.00108827	0.00378936
Pdlim4	-0.929692	1.44476e-05	0.000142998
Agt	-0.929582	0.00011947	0.000673287
9430041J12Rik	-0.928653	7.53669e-06	8.92286e-05
Rfx4	-0.92834	8.90444e-05	0.000539832
Evc	-0.928307	6.43729e-05	0.000420266
Npc2	-0.928272	4.16791e-05	0.000305905
9330121J05Rik	-0.927939	2.69817e-05	0.000223556
Hist2h2be	-0.927854	5.55734e-05	0.000377035
Tmco4	-0.927685	4.59361e-05	0.000327172
Slc7a10	-0.927527	5.98518e-05	0.000397722
Gm15545	-0.927398	6.85356e-05	0.000440824
Mmp14	-0.927378	1.68785e-05	0.000159691
Gna13	-0.926899	1.53975e-05	0.000150343
Fgf1	-0.92671	3.74845e-05	0.000282364
Necap2	-0.926708	1.78407e-05	0.000166795
2700033N17Rik	-0.926584	0.0190921	0.0395337
Ckb-ps1	-0.926544	0.000120727	0.000678386
Eci1	-0.925572	2.80664e-05	0.000229366
Sgsh	-0.925291	0.00436652	0.0118246
Ptprz1	-0.925178	8.22765e-06	9.53499e-05
Dok1	-0.924959	0.00568556	0.014668
Gm20457	-0.924858	0.00442847	0.0119604
Gm15163	-0.924727	4.57684e-05	0.000326117
Gm15285	-0.924685	0.0177633	0.0372281
Rps4l	-0.924367	0.000500626	0.00204647
Olfml1	-0.924019	1.45798e-05	0.000143802
Vmac	-0.923352	9.78434e-06	0.000108181
Ccnd3	-0.922681	1.81494e-06	3.15037e-05
Gm27202	-0.922567	0.00258109	0.00770773
Acadl	-0.92254	2.09092e-05	0.000188154
Pced1b	-0.92202	0.00161568	0.0052619
Pcdhgb2	-0.922001	0.00649721	0.0163641
Pmm1	-0.921796	4.88472e-05	0.000341983
Pxmp4	-0.921682	6.67898e-05	0.00043176
Rlbp1	-0.921083	7.06038e-06	8.52254e-05
Ctbs	-0.920999	3.6764e-05	0.000278862
Rapgef3os2	-0.920994	4.82487e-05	0.000338754
Fermt2	-0.920827	3.82838e-05	0.00028707
Decr1	-0.920754	1.34871e-05	0.000136947
Acsbg1	-0.920132	6.10989e-05	0.00040424
4930483K19Rik	-0.919957	0.00112198	0.00389027
Gja1	-0.91992	2.49718e-05	0.00021244
Hibadh	-0.919872	9.77796e-06	0.000108171
Taf10	-0.91927	7.59416e-05	0.000476409
Gm7008	-0.919124	6.97137e-06	8.4461e-05
Gramd3	-0.919098	1.73764e-05	0.000163695
Gm42620	-0.918839	0.0251492	0.0494981
Usp53	-0.918653	0.000262643	0.00124305
Tgfb2	-0.918376	1.40932e-05	0.000140689
Laptm4a	-0.918077	1.19516e-05	0.000125134
Cmtm6	-0.918052	4.23979e-07	1.07138e-05
Timm8a1	-0.917993	0.000921403	0.00330753
Fjx1	-0.917809	0.000133445	0.000732662
Rftn2	-0.917807	8.77114e-05	0.000532966
Tbcel	-0.91759	1.88611e-05	0.000174516
Col1a2	-0.917543	0.00143876	0.00477713
A330048O09Rik	-0.917366	0.000401524	0.00173137
Gm44421	-0.916055	0.00187403	0.00592343
Gm14328	-0.915298	0.00075443	0.00284095
Sfxn1	-0.915055	7.23859e-07	1.59669e-05
Ndp	-0.915048	0.000150038	0.000803348
Ptges	-0.914306	0.00165058	0.00535169
Cdc45	-0.914122	0.00469994	0.0125722
Ralgds	-0.913203	3.25378e-06	4.81385e-05
Slc25a20	-0.912932	1.10752e-05	0.000118665
Naprt	-0.912893	5.47726e-06	7.11178e-05
Gm7367	-0.912756	0.00618869	0.0157222
Pbxip1	-0.912451	9.23535e-05	0.000554177
Fam181b	-0.912409	0.000111595	0.000637094
Micall2	-0.912359	0.00272774	0.00805667
Mfsd1	-0.911979	7.03719e-05	0.000449324
Ddt	-0.911716	5.625e-05	0.000380058
Nrarp	-0.911554	8.33696e-07	1.78458e-05
Npepl1	-0.911423	3.80596e-06	5.40003e-05
Pla2g16	-0.911082	5.61145e-06	7.23841e-05
Tmbim6	-0.909161	4.16375e-06	5.75886e-05
Atp6v0a2	-0.909161	9.42226e-06	0.000105299
Slc2a10	-0.908826	0.00164995	0.00535144
Fxyd1	-0.908732	8.38389e-06	9.65296e-05
Anxa2	-0.908569	0.00845245	0.0202547
Tspan15	-0.908282	4.14303e-05	0.000304418
Elovl5	-0.907967	3.37812e-05	0.000262396
Gli3	-0.907648	5.79762e-05	0.000387608
Gm9797	-0.907484	0.0018081	0.00576397
Slc8b1	-0.907444	4.26359e-05	0.000310617
Mir1901	-0.90721	3.69949e-05	0.000280048
Ckap5	-0.906846	1.09732e-05	0.00011802
Cbr3	-0.906824	0.000571029	0.00228273
Arhgef19	-0.905766	5.99536e-06	7.58004e-05
C230035I16Rik	-0.905754	0.00427485	0.0116258
Snta1	-0.905674	1.25335e-05	0.000129712
Teddm2	-0.905601	5.87525e-05	0.000391604
Kcnj16	-0.905094	0.00145302	0.0048172
Creb3l1	-0.905	0.00187742	0.00593033
Tmem144	-0.904978	3.89678e-05	0.000290776
Gm10392	-0.904523	0.0198626	0.0408621
Mr1	-0.904476	0.000118994	0.000671182
Tmem198b	-0.904358	5.02468e-05	0.00034918
Gm16984	-0.904189	3.85044e-05	0.000288286
Gm10561	-0.904184	0.000313296	0.00142536
Crispld2	-0.904137	0.00817669	0.0197063
Tpmt	-0.903773	5.78094e-05	0.000387017
Ucp3	-0.903555	0.000509104	0.00207425
Acads	-0.902743	1.10326e-05	0.000118382
Asrgl1	-0.902697	8.39378e-05	0.000514642
Prkcdbp	-0.902624	3.75345e-05	0.000282614
Mmgt2	-0.902361	3.5359e-05	0.000271113
Agtrap	-0.902232	9.29416e-05	0.000556834
RP23-83G5.2	-0.901165	0.00881326	0.0209086
Gm26694	-0.901155	0.000526887	0.00213056
Pdpn	-0.901086	3.71011e-05	0.000280332
Metrn	-0.901045	0.000632218	0.00247029
Nab1	-0.90101	7.91475e-05	0.000491779
Vamp3	-0.900815	5.93386e-05	0.000394578
Ccdc13	-0.900534	2.54097e-05	0.000214861
Bcl10	-0.900376	9.35232e-06	0.000104872
Gstk1	-0.899871	4.61824e-05	0.000328334
Crip1	-0.899831	0.00136387	0.00456711
Lamb2	-0.899723	5.6618e-05	0.0003815
Abcd4	-0.899329	4.6392e-06	6.24609e-05
Cspg5	-0.898755	5.85582e-06	7.43696e-05
Fgf2	-0.898358	0.000789141	0.00294136
Tmbim1	-0.897854	3.45529e-06	5.02161e-05
Gm13068	-0.897674	0.000116177	0.000657736
Cyb5a	-0.897634	3.7031e-05	0.000280048
Eif4ebp1	-0.897438	0.000163027	0.000858227
RP24-335D17.3	-0.897188	0.00213779	0.00660948
Rida	-0.897041	0.000235954	0.00114354
Cmtm5	-0.896768	7.34449e-05	0.000464874
Acadm	-0.896682	4.42074e-06	6.04113e-05
Arhgef26	-0.89667	4.78018e-05	0.000336334
Tmem164	-0.89643	6.56088e-05	0.000426079
Hey2	-0.895795	0.000675018	0.00259598
Cideb	-0.895485	3.82245e-05	0.000286735
Acss2	-0.895205	4.48169e-06	6.09585e-05
Glul	-0.894727	9.87695e-05	0.00058258
C630043F03Rik	-0.894663	4.13775e-05	0.000304371
Lamp1	-0.894627	7.77605e-06	9.14589e-05
Pnp2	-0.894362	0.00567341	0.0146482
Gm13578	-0.894302	0.000101947	0.000596004
Gm7776	-0.894197	0.0034591	0.00977222
0610009L18Rik	-0.894077	0.00100293	0.00354603
Fgfbp3	-0.893823	1.37008e-06	2.55818e-05
Gm11189	-0.89373	0.00131715	0.00443701
Pantr1	-0.893681	0.000104125	0.000604592
Gm43435	-0.893644	0.0002306	0.00112345
Mmp19	-0.893325	0.000151196	0.000808233
Serp1	-0.893094	2.19755e-06	3.62633e-05
Nat8	-0.892603	0.000675537	0.00259638
Exoc3l4	-0.892535	0.00764847	0.0186704
AI987944	-0.892277	0.000111301	0.000636151
Nfia	-0.892197	0.000857108	0.00313199
Gm11423	-0.891945	0.0135743	0.0297898
Gm9934	-0.891484	0.000113664	0.000646291
Plpp4	-0.891468	0.00379481	0.0105381
Bet1	-0.891063	2.8299e-05	0.000231129
Lipe	-0.890964	9.18156e-06	0.000103666
Swsap1	-0.890847	4.70056e-05	0.000332629
Gm11675	-0.890665	0.000468177	0.00194977
Pdk2	-0.890558	4.12122e-06	5.71183e-05
Psph	-0.890362	7.92804e-06	9.28255e-05
Smpdl3b	-0.890333	0.00141247	0.00470728
Syf2	-0.890202	1.76621e-07	5.74267e-06
Insig1	-0.890068	0.000152075	0.000812052
Hspb8	-0.889937	0.000159788	0.000844329
Kifc3	-0.889844	5.67949e-05	0.0003823
Gm13554	-0.889654	2.2925e-05	0.000199933
Echdc3	-0.888425	0.00333123	0.00948977
P4ha3	-0.887838	0.000269019	0.00126806
Gm28731	-0.887807	0.000357021	0.00157951
Cpq	-0.887517	2.23368e-05	0.00019619
Plekhb1	-0.887327	2.4996e-05	0.000212546
Nr2e1	-0.887305	0.000314904	0.00142938
Clu	-0.886809	0.000122388	0.000686012
Polr3h	-0.88679	3.34862e-05	0.000260806
Gldc	-0.886765	2.59126e-05	0.000217949
Gm13443	-0.886604	7.25756e-06	8.67042e-05
Hspb6	-0.885515	0.0002381	0.00115091
Capn2	-0.885369	2.85835e-05	0.000232532
Aldh6a1	-0.885257	5.51726e-05	0.000374961
Snx8	-0.885077	4.48011e-05	0.000321526
Kctd14	-0.884997	0.000126064	0.000702124
Rcn1	-0.884924	4.72057e-06	6.32739e-05
Rhbdd1	-0.884835	6.38985e-05	0.00041786
Hopx	-0.884636	0.00430359	0.0116879
Gnai3	-0.884587	1.0887e-05	0.000117225
Ficd	-0.884501	2.04062e-05	0.000184742
Hacl1	-0.884216	2.21585e-05	0.000195319
Gm7204	-0.884068	0.000113597	0.000646097
Gm44311	-0.883869	0.0006779	0.00260293
Gstt1	-0.883819	9.04098e-05	0.000546335
Apobec1	-0.883458	0.00573002	0.0147518
Smo	-0.883134	4.08471e-06	5.68685e-05
Lin52	-0.88307	8.74266e-06	9.96794e-05
1810037I17Rik	-0.882846	2.19074e-05	0.000193886
Gm15956	-0.882702	0.000141721	0.000766095
7420461P10Rik	-0.882545	0.00640171	0.0161683
Epm2a	-0.882262	0.023888	0.0475638
Sepp1	-0.882023	7.27429e-05	0.00046118
Sox7	-0.881988	0.011723	0.0264962
BC026585	-0.881855	4.776e-05	0.000336258
Fbxo2	-0.881802	4.06985e-06	5.6765e-05
Mif4gd	-0.881592	3.3624e-06	4.9315e-05
Rdm1	-0.881094	0.000354262	0.00157026
Pm20d2	-0.8808	0.000619654	0.00243761
Phactr4	-0.880682	2.2322e-05	0.00019619
Unc13c	-0.880477	0.00293198	0.00854735
Pnrc2	-0.879727	0.000160379	0.000846998
St6gal1	-0.879431	2.09205e-06	3.47841e-05
Gm42846	-0.879372	0.00047271	0.00196154
Fxyd3	-0.879324	3.66272e-05	0.000278243
Phpt1	-0.879067	2.92399e-05	0.000236279
Rps27l	-0.879063	4.37039e-05	0.00031618
Lxn	-0.879006	5.03606e-06	6.66164e-05
Klhl5	-0.878873	6.28562e-06	7.83954e-05
Ppp2r5a	-0.878873	5.0271e-05	0.000349225
Megf10	-0.878511	0.00030138	0.00138326
Syn3	-0.877985	5.97504e-06	7.56404e-05
Atp1a2	-0.877713	6.11243e-05	0.000404273
Gm6263	-0.877339	0.0062402	0.0158421
Ggh	-0.877057	7.51207e-05	0.000472762
Arf4os	-0.876869	3.0201e-05	0.000242197
Lonrf3	-0.876701	0.000170298	0.000887745
Zdhhc12	-0.876602	0.00012899	0.000714294
Tnfsf12	-0.876307	0.000626635	0.00245397
Plpp3	-0.876305	2.5906e-05	0.000217949
Hipk2	-0.87525	0.000647652	0.00251072
Chchd3	-0.875228	6.55313e-05	0.000425856
Eva1c	-0.874781	0.0130338	0.0288477
Tdpx-ps1	-0.87453	0.000347208	0.00154409
RP23-397L11.3	-0.874437	5.48254e-05	0.000372986
Tfcp2l1	-0.874351	0.00202009	0.0063053
H2afv	-0.874148	1.22148e-05	0.000127147
Cyp4f14	-0.874047	0.000295425	0.00136131
3110082J24Rik	-0.873905	2.58984e-05	0.000217949
Dazap2	-0.873531	1.15929e-05	0.000122548
Mob1a	-0.873431	1.95711e-05	0.00017932
Fkbp10	-0.87318	1.90351e-06	3.24698e-05
Ttpa	-0.873106	0.00331711	0.00945501
Cry1	-0.872923	7.11682e-06	8.56337e-05
Fkbp9	-0.87286	1.77063e-05	0.000165774
S1pr1	-0.872812	0.000112678	0.000641976
Cystm1	-0.872529	1.03506e-05	0.000112737
Gm1848	-0.872427	0.000264892	0.00125189
Dmpk	-0.872413	0.000828993	0.00305414
BC064078	-0.87235	0.000371238	0.00162636
Bcan	-0.872349	3.32737e-06	4.90434e-05
Adi1	-0.8723	1.3241e-05	0.000135121
Pygm	-0.872169	0.000139447	0.000757327
Dmp1	-0.871668	0.000100067	0.000587952
Car8	-0.871523	0.00129507	0.00437814
Lgi4	-0.871333	2.64425e-05	0.000221038
Atp5k-ps2	-0.871147	0.021941	0.0443767
Wscd1	-0.871072	0.000190187	0.00096635
Msi2	-0.870749	4.11396e-05	0.000303299
Agpat3	-0.87056	1.71614e-05	0.000162134
Angptl4	-0.870471	0.000602302	0.00238313
Lpcat3	-0.870448	1.11973e-05	0.000119649
B930095G15Rik	-0.870335	1.97466e-06	3.31486e-05
Smoc1	-0.870183	0.00423312	0.0115346
Fam195a	-0.869845	0.000310878	0.00141632
Gm15790	-0.869806	0.00135888	0.00455406
Rnf135	-0.869796	0.000833045	0.00306735
Fam171b	-0.869675	4.90072e-06	6.52195e-05
H3f3a-ps1	-0.86965	0.000555844	0.00223016
Fam20a	-0.869255	5.34559e-05	0.000366194
Gabrg1	-0.869171	0.000104848	0.000607717
Ech1	-0.869161	2.26712e-05	0.000198245
Lama2	-0.86914	0.000192568	0.000974992
2010320M18Rik	-0.868842	2.96645e-05	0.000238865
Gm38316	-0.868667	8.77966e-05	0.000533214
Lap3	-0.868438	0.000136329	0.000744286
Mgll	-0.868407	1.33435e-05	0.000135816
Atp13a4	-0.867973	0.00068021	0.00260824
Kcnj10	-0.867652	0.000280385	0.00130727
Tmc7	-0.867525	0.000752266	0.00283443
Plin3	-0.866943	9.63054e-06	0.00010696
Hdhd2	-0.866932	1.1675e-05	0.00012327
Cables1	-0.866802	2.951e-05	0.000237816
4931406C07Rik	-0.866756	1.34893e-05	0.000136947
Prorsd1	-0.866753	0.000195037	0.000984968
Nek8	-0.866606	8.7615e-05	0.000532544
Lrrc16a	-0.866185	2.49339e-06	3.99752e-05
Pax6	-0.866178	1.44566e-05	0.000143011
Gpt	-0.866111	5.03322e-06	6.66164e-05
Abtb2	-0.865879	7.25637e-05	0.000460348
Gm20416	-0.865853	0.00255507	0.00764506
Frmd8os	-0.865814	0.00376747	0.0104755
Exd1	-0.865685	0.00595627	0.015231
Sqrdl	-0.865403	0.000269835	0.00127099
Hdac8	-0.865289	7.73898e-06	9.11859e-05
Txnrd3	-0.86483	0.000491072	0.00201702
Isoc1	-0.86469	7.76281e-06	9.13576e-05
Tm7sf2	-0.8645	3.406e-05	0.000263715
Calu	-0.864159	2.18295e-05	0.00019363
A730056A06Rik	-0.863995	0.000611219	0.00241164
RP23-431O7.8	-0.863766	0.000342966	0.00152885
Mdk	-0.863335	2.88223e-05	0.000233993
Ephb4	-0.863254	0.00025454	0.00121021
Car5b	-0.863211	0.000440892	0.00186406
Nphp3	-0.862694	0.000298331	0.0013715
Nacc2	-0.86265	3.45325e-05	0.000266536
Zhx3	-0.862358	1.46367e-05	0.000144291
Cpe	-0.862218	4.96243e-05	0.000346073
Sh3glb1	-0.862135	5.8351e-06	7.42831e-05
Grtp1	-0.862093	2.00533e-05	0.00018272
Gm6548	-0.861886	0.0041893	0.0114398
Cox4i2	-0.861708	0.0091017	0.0214587
Gm11788	-0.861523	0.000433379	0.00183862
Dynlt1f	-0.86125	0.0133937	0.0294922
Chd1l	-0.861131	0.000178171	0.000918117
Cpne2	-0.861086	3.3483e-05	0.000260806
Msmo1	-0.8608	0.000230348	0.00112278
Bmpr1a	-0.860677	3.34746e-05	0.000260806
Hspa2	-0.860565	0.000337931	0.00151234
E2f5	-0.860372	8.63543e-06	9.8798e-05
Gm11696	-0.860065	1.89403e-05	0.000175003
Ptn	-0.86004	0.00042192	0.00180005
Scara3	-0.860034	0.000120544	0.000677601
Rab29	-0.85991	0.00147648	0.00488009
4933407L21Rik	-0.859629	0.00164011	0.00532822
Tprkb	-0.859422	9.37662e-06	0.000104948
Echs1	-0.859283	6.98261e-06	8.45453e-05
Mpc1-ps	-0.859213	9.38515e-05	0.000561459
Tmem129	-0.859205	3.34038e-06	4.9125e-05
Gtpbp10	-0.858592	0.000801258	0.00297416
Tnfaip8	-0.858474	4.64598e-05	0.000329476
Gm12751	-0.858315	0.000211257	0.00105075
Ltbr	-0.857524	0.00062587	0.00245326
Acot1	-0.857445	8.97646e-05	0.000543267
Gm43621	-0.856324	0.000106902	0.000617648
Abhd15	-0.855888	0.00118816	0.00408314
Gpx8	-0.855874	0.0248205	0.0489613
Suox	-0.855324	1.06252e-05	0.000115029
Sspnos	-0.855082	0.00448825	0.0120945
Rab9	-0.854553	2.92679e-05	0.000236279
Gm44591	-0.854409	0.00185514	0.00587784
Anxa5	-0.854359	1.35588e-05	0.000137299
Rhob	-0.854144	0.00407656	0.0111758
Gm12224	-0.854121	6.45548e-05	0.000421036
Il18	-0.853905	5.39309e-05	0.000368552
Mad2l2	-0.853589	8.18563e-06	9.49745e-05
Mdga1	-0.853412	2.28401e-05	0.000199281
6720489N17Rik	-0.853267	0.0017893	0.00571881
Aff1	-0.853217	0.00897502	0.0212283
Nqo1	-0.853116	2.25768e-05	0.00019777
Bloc1s5	-0.852858	6.6153e-05	0.000428626
Hopxos	-0.852778	0.00463936	0.0124321
Pla2g7	-0.852717	9.40865e-05	0.000562417
Nat8f1	-0.852588	0.000328358	0.00147881
Glo1	-0.852391	9.74052e-06	0.000107818
C030005K06Rik	-0.852101	5.90983e-05	0.00039351
Efemp2	-0.852093	1.44797e-05	0.0001431
D2hgdh	-0.852077	0.000370326	0.00162489
Tmed10	-0.852051	2.18974e-05	0.000193886
Glipr2	-0.851919	0.00393335	0.010848
Gpld1	-0.851773	0.000326689	0.00147271
Sept10	-0.851047	0.00592087	0.0151588
Sox21	-0.850953	0.000427736	0.00181975
As3mt	-0.850474	7.80494e-05	0.000487155
Farp2	-0.850365	0.00225642	0.0069075
Csdc2	-0.850324	1.85797e-06	3.20253e-05
Idh1	-0.85025	0.000116535	0.000659561
Efhd1	-0.850193	0.000211049	0.00104998
Gm4491	-0.849712	0.0136	0.0298265
Bpgm	-0.849613	1.11575e-05	0.000119358
Ky	-0.849583	0.0171735	0.0362375
Dcxr	-0.849544	0.000203662	0.00101965
Gm13597	-0.849281	0.00570826	0.0147112
Cd164	-0.849231	4.14062e-05	0.000304398
Tmem123	-0.849002	4.42774e-05	0.000319043
Gnai2	-0.848944	3.87614e-06	5.46175e-05
Adcyap1r1	-0.848919	1.35008e-06	2.528e-05
Dnajc3	-0.84864	4.42261e-06	6.04113e-05
Efcab14	-0.848561	9.74038e-06	0.000107818
Pctp	-0.848422	0.00078517	0.00293122
Phkg1	-0.848353	0.000319537	0.00144642
Vamp8	-0.848292	8.93638e-05	0.000541007
Prnp	-0.848096	1.15108e-05	0.000121936
A830019P07Rik	-0.848044	0.00104258	0.00365737
Pyurf	-0.848022	0.00085121	0.00311505
Lin7c	-0.847991	1.39288e-05	0.000139756
S100a6	-0.847864	0.000158283	0.0008384
Eps8	-0.847732	0.000185064	0.00094745
Slc25a1	-0.847607	5.98878e-06	7.57657e-05
Fam117a	-0.847477	0.0014336	0.00476562
Fstl1	-0.84687	1.22388e-05	0.00012733
Setdb2	-0.846437	0.00172585	0.00554654
Spidr	-0.846247	0.0211542	0.0430474
Tmem167b	-0.846208	4.24802e-05	0.000309941
Pygb	-0.846185	2.20399e-05	0.000194628
RP23-4P23.1	-0.846175	9.11081e-06	0.000103221
Wipi1	-0.845756	2.56923e-06	4.08263e-05
Appl2	-0.845661	1.65758e-05	0.000157582
Cyp2j9	-0.845591	0.000287499	0.00133257
Gm43863	-0.845533	1.40023e-05	0.000140066
Abhd4	-0.844796	8.13269e-05	0.000501584
Rdh11	-0.84474	1.76871e-05	0.000165752
Sc5d	-0.844532	5.37792e-05	0.000367901
Aldh7a1	-0.844468	6.59471e-05	0.000427713
Selenbp1	-0.844201	6.15984e-06	7.73843e-05
Galm	-0.84415	0.000167868	0.00087865
Tlr3	-0.84333	0.000404154	0.00174043
Lmcd1	-0.843138	0.000702972	0.00267835
Gdf11	-0.843089	0.000364479	0.00160423
Hmgb2	-0.842858	0.000894794	0.00323733
Sod3	-0.842826	4.43661e-05	0.000319449
Ccnd2	-0.842736	1.04607e-05	0.000113498
Sdc2	-0.842525	4.30816e-05	0.000313194
Myoc	-0.842444	0.00230829	0.00702814
4930429H19Rik	-0.842233	0.00379412	0.0105377
Smad5	-0.841937	7.4274e-05	0.000468753
Gm13502	-0.841534	0.00107624	0.00375478
Tmem204	-0.841287	0.00228236	0.0069667
Jam2	-0.841181	0.000561288	0.00224971
Cbfb	-0.840991	0.000171377	0.000891723
Kif1c	-0.840952	0.000248874	0.00118843
Xrcc2	-0.840653	0.0135624	0.0297738
Tor4a	-0.840562	0.0124643	0.0278276
Erbb2	-0.840126	0.0175252	0.0368464
Rbpms2	-0.839846	0.000215319	0.00106799
Gm9392	-0.839685	4.63961e-05	0.000329142
Trib1	-0.839509	0.000617108	0.00242953
Nmnat3	-0.839492	0.000901396	0.00325459
Gpr37l1	-0.839434	0.000120223	0.000676376
Eps8l3	-0.839352	8.15702e-06	9.48097e-05
Bcl2l12	-0.839322	2.58993e-05	0.000217949
Cd81	-0.8389	2.9673e-06	4.4979e-05
Cachd1	-0.838335	1.28462e-05	0.000131911
Gm26588	-0.837727	4.03793e-05	0.000299499
Nr1h3	-0.837142	0.00108675	0.00378472
Psap	-0.836657	0.000381649	0.00166421
Tor3a	-0.836521	5.08331e-05	0.000352429
Elf2	-0.836451	0.000477139	0.00197252
Zfp438	-0.836292	0.000159317	0.000842742
Gm9791	-0.836257	0.000365175	0.00160586
Fam96a	-0.835892	8.30271e-06	9.5714e-05
Slc2a1	-0.835717	6.91582e-05	0.000443872
R74862	-0.835668	3.37425e-06	4.94022e-05
Loxl1	-0.83461	0.00247239	0.0074428
Abhd5	-0.834442	0.000163571	0.000860173
RP24-230C18.3	-0.834432	4.23999e-06	5.8436e-05
Aldh4a1	-0.834429	4.47746e-05	0.000321526
Dnajc24	-0.834348	0.000111835	0.000637913
Mxra8os	-0.834344	0.0190882	0.0395304
Vimp	-0.834279	1.36769e-05	0.000138212
Acsl6	-0.833992	0.000109573	0.000628461
Sdhc	-0.83396	1.92859e-05	0.000177448
Sspn	-0.833813	4.89563e-05	0.000342479
Por	-0.833284	5.78182e-07	1.34722e-05
Gm6556	-0.833168	0.0022204	0.00681839
Ddit4	-0.832917	0.00488831	0.0129831
Taf13	-0.832189	0.00013782	0.000750557
Fars2	-0.832184	3.68489e-05	0.000279282
Tst	-0.831978	0.00014136	0.000765286
Ifit3	-0.831587	0.00763728	0.01865
Sccpdh	-0.830535	7.19532e-06	8.61692e-05
Svip	-0.830468	3.25829e-05	0.0002563
Orai1	-0.829907	5.89581e-05	0.000392842
Sema4d	-0.82914	2.94781e-05	0.000237655
Blvrb	-0.829112	1.47346e-05	0.000145039
Masp1	-0.829	0.00126792	0.00430256
Heyl	-0.828759	0.00309324	0.00892779
Ogfod3	-0.828598	1.72461e-05	0.000162701
1700071M16Rik	-0.82856	7.2565e-05	0.000460348
Thnsl2	-0.828476	4.63473e-05	0.000328922
Ubr7	-0.828248	0.000102395	0.000597123
Nectin3	-0.827511	3.27479e-05	0.000257273
1810062O18Rik	-0.827422	0.00184349	0.00585124
Tmed1	-0.827083	9.63913e-05	0.000572231
Tgif2	-0.826904	0.000420676	0.00179707
5930412G12Rik	-0.826824	0.0236873	0.0472215
Gm266	-0.826739	0.000952387	0.0034002
Tspan3	-0.826425	2.84925e-05	0.000232175
Cldnd1	-0.82628	1.58456e-06	2.85076e-05
Slc25a33	-0.826189	0.000239513	0.00115547
Amfr	-0.825996	1.69547e-06	3.00105e-05
Tank	-0.825281	5.31495e-05	0.000364475
Snapin	-0.82527	2.24863e-05	0.000197152
Gm44119	-0.82502	0.00147875	0.00488611
Atg4a-ps	-0.82493	0.000297856	0.00137028
Pfn4	-0.824598	8.38813e-06	9.65296e-05
Tceanc2	-0.824471	4.96663e-06	6.60077e-05
Gm5855	-0.824192	0.000112725	0.00064206
Slco1c1	-0.824185	8.2996e-05	0.000510125
Cyp20a1	-0.823975	9.68848e-05	0.000574382
Rgl3	-0.82375	0.000102644	0.000597574
Pacsin3	-0.823704	1.1872e-05	0.000124499
Mphosph6	-0.823704	3.56101e-05	0.000272087
Gpc4	-0.823629	0.00101574	0.00358231
Slc1a4	-0.823494	8.9118e-05	0.000540016
Maob	-0.823481	0.000354412	0.00157043
Ahcyl1	-0.823475	0.00019452	0.000982858
Epas1	-0.82342	1.28807e-05	0.000132196
Sox9	-0.823276	1.39765e-05	0.000139984
Lrrc75a	-0.823133	2.63113e-05	0.000220306
Rnf13	-0.822892	7.02123e-07	1.55873e-05
Etfa	-0.8228	1.79556e-05	0.000167701
Gm7901	-0.822255	5.26459e-05	0.00036165
Cdh4	-0.822186	0.00287603	0.00841407
Reep3	-0.822109	2.65933e-05	0.000221453
Adk	-0.82189	7.77658e-05	0.000485999
Ttc23	-0.821533	3.55358e-05	0.000271886
Aass	-0.821268	0.000319788	0.00144722
Fuca2	-0.82065	2.52339e-05	0.000213987
Myo10	-0.820642	5.12724e-06	6.73709e-05
Crlf3	-0.820596	3.60386e-05	0.000274723
Gm14325	-0.820543	0.000428033	0.0018199
2310016G11Rik	-0.82037	0.0013183	0.00443917
Gpc6	-0.82022	2.3068e-05	0.000200796
Mvd	-0.820179	0.00014723	0.000791323
Spire1	-0.819726	4.46296e-05	0.000320995
Hmgcs2	-0.819323	0.000584541	0.00232544
Fdft1	-0.819077	2.83764e-05	0.000231516
Dpm3	-0.819001	0.000938628	0.00336203
Adgra3	-0.818694	3.20932e-05	0.000253256
Phyh	-0.81864	4.62936e-05	0.00032877
Bloc1s1	-0.818526	0.000103752	0.000602961
Prdx1	-0.818437	0.000202255	0.00101415
Gm13568	-0.818422	0.00443129	0.0119655
Snx5	-0.818373	1.33898e-05	0.000136217
Pex2	-0.818076	2.51744e-05	0.000213604
Pdlim5	-0.817984	0.000122196	0.00068513
Gm9750	-0.817413	0.0172906	0.0364418
Rsph9	-0.816878	0.000336674	0.00150705
Gm45053	-0.816723	2.42552e-05	0.000208312
Pou3f4	-0.816263	8.44501e-05	0.000517101
4931440P22Rik	-0.81547	0.00403492	0.0110756
Ddx19a	-0.815368	2.77967e-05	0.000227822
Slc39a11	-0.814956	4.68492e-06	6.28996e-05
Fgfrl1	-0.814427	0.00249139	0.00748859
Akt2-ps	-0.814341	0.00164534	0.00534086
Wasf3	-0.814332	8.05738e-05	0.000498184
Sox1	-0.814238	2.92715e-05	0.000236279
Gm37256	-0.814026	0.000379466	0.00165615
Gm7332	-0.813707	0.00037496	0.00163903
Gm6421	-0.813451	0.000226255	0.00110858
Spred1	-0.813438	9.89013e-05	0.000583033
Gprc5b	-0.813428	3.29324e-06	4.86856e-05
Ip6k3	-0.81274	9.62602e-05	0.000571882
Gm4535	-0.812643	0.00124621	0.00424422
Atp1b3	-0.812352	1.06431e-05	0.00011516
Arhgap24	-0.812332	0.000359244	0.00158685
Tcf7l1	-0.812266	0.000147944	0.000794726
Tmem59	-0.811886	1.42909e-05	0.000141945
Tfeb	-0.811812	1.41576e-05	0.000140905
Acss2os	-0.811249	7.18207e-05	0.000456948
Sema4b	-0.811211	3.23668e-05	0.000254905
Gm28901	-0.811074	0.00319499	0.00915985
Tor1aip1	-0.810774	0.000102334	0.000597123
Ephx2	-0.810742	0.000280168	0.00130657
Sept2	-0.810617	2.58056e-06	4.09076e-05
Dbt	-0.810573	1.94575e-05	0.000178444
Ptgr2	-0.810303	8.90602e-05	0.000539832
Slc30a10	-0.810248	0.000341192	0.00152313
Psmg4	-0.810201	0.00094608	0.00338258
Slc26a6	-0.810061	3.41221e-05	0.000264092
Sep15	-0.80977	0.00015445	0.000821845
Arap1	-0.80948	1.84731e-05	0.00017165
Prkd3	-0.809446	0.00028249	0.00131522
Akr1b10	-0.809053	0.000104554	0.000606548
Haus7	-0.80882	0.000462655	0.00193289
Asf1a	-0.808561	0.000205876	0.00102915
Mtss1l	-0.808426	0.000317928	0.00144114
Dus4l	-0.808367	0.00207207	0.00644106
A730085K08Rik	-0.80833	0.00082941	0.0030551
Rgs3	-0.80833	0.00060922	0.0024076
Zhx2	-0.807929	2.44764e-06	3.9434e-05
Etv4	-0.807517	0.000392491	0.00169947
Pmvk	-0.80725	2.08365e-05	0.00018769
Galnt1	-0.807051	2.6103e-05	0.000218941
Lmf2	-0.807037	2.37023e-05	0.000205025
Add3	-0.806944	2.13727e-05	0.000191385
Sat1	-0.806921	7.42606e-05	0.000468753
Sgcb	-0.806875	0.000105506	0.000610812
Smpdl3a	-0.806549	4.20217e-05	0.000307505
Sdsl	-0.806472	0.000431059	0.00182994
Cyp2d22	-0.80645	7.83804e-05	0.000488757
Fbf1	-0.806279	0.00103763	0.00364389
Fuca1	-0.806063	6.94159e-06	8.42566e-05
Adora2b	-0.805855	0.000923951	0.00331607
Phgdh	-0.805786	5.23484e-05	0.000360107
Gm12043	-0.805609	0.000217559	0.00107451
Llgl1	-0.80535	2.90264e-06	4.43747e-05
Lgr6	-0.804937	0.00360787	0.0101072
Ntsr2	-0.804881	0.000235506	0.001142
Aldh2	-0.804751	8.13149e-06	9.45687e-05
Gm15190	-0.804707	0.00127007	0.00430619
Creg1	-0.80422	4.97699e-06	6.61008e-05
Rnf5	-0.804063	1.58746e-05	0.000152811
Slc41a3	-0.803915	0.00176744	0.00565901
Pnp	-0.803651	0.00011182	0.000637913
Fcgrt	-0.803524	2.52522e-05	0.000213987
Lhpp	-0.802407	0.000245363	0.0011765
Golim4	-0.802248	0.000110912	0.000634663
Gm21399	-0.802207	0.000107841	0.000620946
Mmp15	-0.80213	0.000275067	0.00129022
Hmgn1	-0.801768	3.36624e-05	0.000261766
Gm43791	-0.801613	7.3055e-05	0.000462564
Bbof1	-0.801549	0.000112327	0.000640351
Phactr3	-0.801288	1.11627e-05	0.000119358
Ormdl1	-0.801247	0.000574425	0.00229445
Bnip2	-0.801035	1.99121e-06	3.33321e-05
Rab33b	-0.800883	1.28098e-05	0.000131743
Gm4675	-0.800737	0.000703335	0.0026787
Reck	-0.800621	0.00449807	0.0121094
Gm11266	-0.800452	3.89807e-05	0.000290776
Pepd	-0.800046	0.000394687	0.00170786
Aph1b	-0.800028	0.000176077	0.000909937
B3gnt8	-0.799987	3.79801e-05	0.000285227
Ugp2	-0.799974	0.000106438	0.00061585
Gm43126	-0.799731	1.3831e-05	0.000139127
Gm5884	-0.799445	1.22597e-05	0.000127441
Pak4	-0.79942	0.000145327	0.000782797
Hist1h2bc	-0.79939	0.00137945	0.00461124
Magt1	-0.798995	1.78186e-05	0.000166668
Nudcd2	-0.798987	1.37066e-05	0.000138248
Gm14017	-0.798558	0.000273626	0.00128425
Micalcl	-0.798244	0.00829195	0.0199209
Glud1	-0.797988	3.6421e-06	5.21251e-05
Tulp3	-0.796902	0.000217422	0.00107433
Mettl7a1	-0.796861	0.000329466	0.00148219
Qk	-0.79673	0.00014607	0.00078637
Dirc2	-0.796598	4.453e-05	0.000320395
B430219N15Rik	-0.79624	0.00016793	0.00087865
Pipox	-0.795935	0.00287946	0.00842285
Gstt3	-0.79593	0.000117891	0.000666291
Acox1	-0.795696	2.48776e-05	0.000211814
Spsb2	-0.795652	0.00939897	0.0220464
RP24-225A21.3	-0.795507	0.00113991	0.00394066
Acadvl	-0.795188	3.32741e-05	0.000259976
Acy1	-0.795164	8.74547e-05	0.000531733
Spag1	-0.795137	1.79631e-05	0.000167701
Rhpn2	-0.794916	0.000606946	0.00239958
9630013K17Rik	-0.794897	2.4804e-05	0.000211461
Gm42901	-0.794717	9.95576e-06	0.000109518
1700060J05Rik	-0.794541	0.000417517	0.00178589
Ptgs1	-0.794507	6.03912e-05	0.000400636
Gm13910	-0.794076	0.000125208	0.000698447
Taco1	-0.793688	0.00591163	0.0151463
Tbc1d10a	-0.793494	4.42706e-05	0.000319043
Plekho2	-0.793154	0.000108515	0.000623114
Gm15852	-0.792682	0.00577993	0.0148648
Slc38a3	-0.792602	0.000216337	0.00107006
Ccdc90b	-0.792585	9.42682e-05	0.000563098
Manbal	-0.79206	0.000102466	0.000597123
Lsamp	-0.79199	2.40996e-05	0.000207246
Mras	-0.79156	6.41871e-06	7.95482e-05
Col23a1	-0.79153	5.36124e-05	0.000367012
Klhl25	-0.791513	0.000230027	0.00112177
Fbxo36	-0.791464	0.000123833	0.000692736
Slc6a11	-0.791306	2.21084e-05	0.000195038
Fam181a	-0.79101	0.0155061	0.0333365
Hsd17b10	-0.791003	1.53957e-05	0.000150343
Gm973	-0.790607	0.000179238	0.000922409
Nqo2	-0.790598	0.000189772	0.000965046
Gm20463	-0.790464	1.00726e-05	0.00011044
Mettl20	-0.790164	0.00198718	0.00621735
Abca1	-0.789913	0.00213565	0.00660439
Pxn	-0.789875	0.000176407	0.000911165
Dap	-0.789817	0.000461268	0.00192873
Gm1826	-0.789261	0.0110146	0.0251282
Otulin	-0.788581	5.64404e-05	0.000380823
Upp1	-0.788246	0.00027676	0.00129496
Abcb10	-0.78816	5.83771e-06	7.42831e-05
Adgre5	-0.788017	9.83761e-05	0.000581302
St5	-0.787398	3.70374e-05	0.000280048
Scp2	-0.787348	1.56108e-05	0.000151323
Retsat	-0.787221	2.69758e-05	0.000223556
Mipol1	-0.787187	0.00121941	0.00416805
Emc3	-0.78707	4.07876e-05	0.000301588
Ccdc53	-0.786963	1.61211e-05	0.000154175
Casp6	-0.786861	0.000367733	0.00161567
Rnft1	-0.786699	9.09448e-05	0.000548559
Ampd3	-0.786589	0.000858978	0.00313711
Hus1	-0.786213	0.000748098	0.00282034
4930473A02Rik	-0.78614	1.16976e-05	0.000123325
Gm43545	-0.78606	6.51843e-06	8.04551e-05
Rgs12	-0.785554	3.93245e-05	0.000292981
Cyp51	-0.785054	0.000226092	0.00110816
Gm11353	-0.78504	0.0223103	0.0449791
Spsb4	-0.784434	0.00030704	0.00140272
Fmo1	-0.784357	0.00298699	0.00867567
Ndufb11	-0.78426	3.90278e-05	0.000290991
Clcc1	-0.783899	3.21913e-05	0.000253928
Mrps6	-0.783896	4.26076e-05	0.000310525
Slc25a15	-0.783729	0.00697202	0.0173387
Rhoa	-0.783103	2.3363e-05	0.000202767
Glmp	-0.782414	2.04609e-05	0.000184982
Dtna	-0.782403	1.59154e-05	0.000152925
Tgm4	-0.782364	0.000202031	0.00101354
Lyn	-0.78231	0.0165961	0.035246
Ubiad1	-0.782162	9.65463e-05	0.000572891
Mpc1	-0.781941	4.92157e-05	0.000343709
Gm20650	-0.781553	2.43247e-05	0.000208546
Gm43109	-0.781232	4.36096e-05	0.000315845
Pole4	-0.781014	7.22868e-05	0.000459321
Gm5847	-0.780738	0.00180266	0.00575106
Pdgfrb	-0.780183	0.00100764	0.00355947
Gm13142	-0.779762	0.0228298	0.0458221
Fam228b	-0.779582	0.000138694	0.000754275
Vasn	-0.779546	0.00676329	0.0169134
Prex1	-0.779208	0.000467901	0.00194903
Mboat2	-0.778881	0.000163232	0.000858636
Dennd2a	-0.778696	3.38841e-05	0.000262957
Lgr4	-0.778684	0.00176487	0.00565336
Paqr6	-0.778604	0.00098429	0.00349136
Gm16537	-0.778474	0.000126443	0.000703545
9430064I24Rik	-0.778334	0.000847783	0.00310902
Gm44645	-0.778211	0.0170409	0.0360007
RP23-478L20.2	-0.778025	0.000993601	0.00351807
Gtf3c6	-0.777887	3.03767e-06	4.57645e-05
Oplah	-0.777323	1.13221e-05	0.000120525
Rab4a	-0.777229	7.22519e-06	8.63979e-05
Sorcs2	-0.777207	0.00027346	0.00128378
Gm13422	-0.7772	0.0085499	0.0204262
Nudt2	-0.776937	1.8838e-05	0.000174384
Sp3os	-0.776928	7.30233e-05	0.000462522
Hmgb1-ps7	-0.776746	0.00374789	0.010424
Fam162a	-0.776609	0.000230286	0.00112276
Pnpla7	-0.77627	3.23443e-05	0.000254829
Dad1	-0.776151	1.84348e-05	0.000171456
Cyp4f15	-0.776101	7.88946e-05	0.000491187
Abcd3	-0.775977	6.91235e-05	0.000443793
Rnf215	-0.775211	1.39556e-05	0.000139882
Btbd1	-0.775065	4.25551e-05	0.000310258
Ptchd2	-0.775043	0.000242091	0.00116421
Gm7809	-0.774999	0.00256555	0.00766945
Trdmt1	-0.774664	0.000495249	0.00203122
Epb41l2	-0.774625	1.90516e-05	0.000175871
Wwtr1	-0.774217	5.92265e-05	0.000394098
Dclre1b	-0.774082	0.000436016	0.00184701
Map2k6	-0.773922	0.00422728	0.0115203
Tnfrsf19	-0.773557	8.49456e-05	0.00051968
0610040J01Rik	-0.773392	0.00768144	0.01873
Gm28501	-0.773261	0.0025181	0.00755403
Fmnl2	-0.773153	0.000120534	0.000677601
Akt2	-0.773014	0.00241996	0.00730952
Nat8f4	-0.772916	0.00189479	0.00597852
Fkbp7	-0.772737	0.000283512	0.00131842
Stk17b	-0.772536	4.60799e-05	0.000327912
Hk1os	-0.772454	0.00557791	0.0144431
Gm23741	-0.772173	0.0229016	0.0459297
Serpinf1	-0.771531	0.00096753	0.00344305
Spcs2-ps	-0.771511	0.00306984	0.00887451
Col9a3	-0.771411	0.000156512	0.00083045
Gm12868	-0.771207	0.0006346	0.00247813
Sparcl1	-0.770864	7.53352e-05	0.00047381
Ntrk2	-0.770312	3.46069e-05	0.000266936
Inppl1	-0.770259	0.000553876	0.00222362
Pm20d1	-0.770104	0.00206991	0.00643539
RP24-78F23.1	-0.76999	0.000215473	0.00106804
Nop9	-0.769862	7.82628e-05	0.000488332
Gm44775	-0.769809	0.0026568	0.00789201
Aldh5a1	-0.769139	1.58281e-05	0.00015268
Alg14	-0.769104	3.52674e-05	0.000270946
Mmgt1	-0.769006	0.00301576	0.00874893
Plin2	-0.76897	0.0029238	0.00852729
Vamp5	-0.768526	0.000522457	0.00211556
Mvk	-0.76837	0.000418664	0.00178964
Tmem47	-0.768238	0.000248261	0.00118608
Lrrc75b	-0.76818	8.65943e-05	0.000527151
1810010H24Rik	-0.768171	0.0022627	0.0069199
Nudt7	-0.768077	0.00018143	0.000932717
Gem	-0.768072	0.00903089	0.0213351
Itm2b	-0.767664	2.75661e-05	0.000226163
Nudt9	-0.767428	3.31533e-05	0.000259382
Erbin	-0.767368	0.000122748	0.000687835
Gm10602	-0.767274	0.000167327	0.000876887
Gm37401	-0.766634	2.27812e-05	0.000198942
Mrpl9	-0.766625	0.000677616	0.00260285
Ubxn1	-0.766168	2.55586e-05	0.000215842
Prdm16	-0.765961	8.65351e-05	0.000526995
Tmem161a	-0.765948	5.30034e-07	1.2573e-05
Trim8	-0.765783	4.58672e-06	6.19599e-05
Sox13	-0.765753	0.000772333	0.00289346
Ehhadh	-0.765465	0.000707008	0.00268906
Commd9	-0.765437	0.00360934	0.0101092
Sec14l2	-0.765383	0.000250941	0.00119714
Myo6	-0.765359	0.000457018	0.0019142
Adipor2	-0.765315	0.000334159	0.00149805
Rhod	-0.765246	0.0217213	0.0439909
Ndufc2	-0.765025	6.34408e-05	0.000416366
Igsf11	-0.764475	9.71447e-05	0.000575706
Grm3	-0.764441	0.000994792	0.00352102
Nfe2l2	-0.764267	0.00022164	0.00108894
Isca2	-0.764216	4.87421e-05	0.00034161
4933440N22Rik	-0.764204	0.00259847	0.00775258
Gm14121	-0.763271	0.000189635	0.000964845
Gpm6a	-0.762959	0.000115299	0.000653649
Paqr7	-0.762866	0.00015027	0.000804156
Pard3b	-0.762389	0.000200558	0.00100765
Suclg1	-0.762268	1.66682e-05	0.000158155
Soat1	-0.762062	0.000226113	0.00110816
Gsto2	-0.761879	0.00725825	0.0179043
Tm7sf3	-0.761559	6.94792e-06	8.42804e-05
6330418K02Rik	-0.76153	0.000470924	0.00195543
Scrn2	-0.761444	0.000641681	0.00249689
Prom1	-0.761216	0.0168167	0.0356264
Irak4	-0.761129	3.4459e-06	5.01906e-05
Gamt	-0.76083	8.01956e-05	0.000496557
Hist1h4d	-0.760642	0.0101605	0.0234803
Fmo5	-0.760271	0.00289135	0.00845263
Mpv17	-0.76018	4.3816e-05	0.000316644
Gm38160	-0.759678	0.000446807	0.00188155
Igfbp5	-0.759585	4.20464e-05	0.000307571
2310039H08Rik	-0.759353	0.000496041	0.0020332
Slc20a2	-0.758987	0.00031721	0.00143911
Trp53inp2	-0.758828	0.000215061	0.00106698
Gm6781	-0.75881	0.00010014	0.000588206
Rpp25l	-0.758726	1.43371e-05	0.000142175
Scamp2	-0.758668	6.68756e-05	0.000432173
Cdk2	-0.75859	0.00254045	0.00760816
Fut8	-0.758565	0.000227423	0.00111329
Gm6054	-0.758462	0.00497776	0.013162
Mfap4	-0.758067	0.005407	0.0140633
Serpinh1	-0.75805	0.000166501	0.000873719
Rpe65	-0.757961	0.0145132	0.0315558
Mir130c	-0.757667	0.0103062	0.0237675
Tmem176b	-0.757464	0.000149625	0.000801575
Mpv17l2	-0.757276	0.000644	0.00250295
Gm20632	-0.757105	0.00125874	0.00427583
Papss2	-0.757082	0.00124235	0.00423471
Cyb5b	-0.757074	2.00284e-05	0.000182647
Lsm14b	-0.757032	0.000651149	0.00252229
Pim3	-0.75689	0.000954854	0.00340654
Smim20	-0.756516	0.000317933	0.00144114
Ccdc190	-0.756341	0.00804051	0.0194518
Mtfr1	-0.756292	0.000169119	0.000883933
Ryk	-0.756289	0.00080613	0.00298944
Sh3bgrl	-0.75628	0.000368762	0.00161947
Sumf2	-0.7562	2.21901e-05	0.000195511
Gm16000	-0.756179	0.0121033	0.027169
Slc12a9	-0.75603	4.97517e-05	0.000346349
Asah1	-0.756009	2.65867e-05	0.000221453
4930478K11Rik	-0.755841	0.00342092	0.00969211
Gm26846	-0.755841	0.010087	0.0233577
Nxpe4	-0.755818	0.00195656	0.00613906
Gdpd2	-0.755789	0.003285	0.00937295
Dnm2	-0.755758	4.82363e-05	0.000338754
2610001J05Rik	-0.755533	1.52324e-05	0.000149269
Bckdha	-0.755081	4.72187e-05	0.000333419
Gm12892	-0.754638	6.80159e-06	8.30156e-05
Cyb5r3	-0.754609	2.5719e-06	4.08358e-05
Mavs	-0.754391	0.000825705	0.00304373
Gatm	-0.754289	3.19461e-06	4.75482e-05
Zfp105	-0.754235	0.000252564	0.00120285
Bmpr1b	-0.753887	0.00014168	0.00076608
Atraid	-0.753879	2.09166e-05	0.000188154
Etfdh	-0.753853	4.63484e-05	0.000328922
Galnt4	-0.753753	0.00384463	0.0106465
Cat	-0.753505	4.87889e-05	0.000341817
Gpx3	-0.752759	0.00416454	0.0113838
Nsmce1	-0.752688	0.000212348	0.00105485
Epb41l5	-0.752463	0.000106993	0.000617791
Mapre1	-0.752085	1.56853e-05	0.000151793
Sox2	-0.751682	2.72355e-05	0.000224472
Aamdc	-0.751598	0.000103299	0.000600683
Naga	-0.75155	5.22574e-05	0.000359732
Abat	-0.751357	0.000630061	0.00246479
Nubp2	-0.75127	7.94811e-05	0.000493033
Fbxo8	-0.751226	2.15328e-05	0.000192208
Notch3	-0.751065	0.000976564	0.00347019
Lacc1	-0.75083	0.000160454	0.000847169
Gm10257	-0.750702	0.000425057	0.00181147
Pak2	-0.750159	1.01125e-05	0.000110816
G6pdx	-0.749891	5.06653e-05	0.00035147
Sirt2	-0.749646	2.85411e-05	0.000232283
Acss1	-0.749409	0.000920111	0.0033041
Shmt2	-0.749394	2.56234e-06	4.08263e-05
P3h1	-0.749306	0.000769842	0.00288687
Tax1bp3	-0.748942	0.00112681	0.00390086
Lrp10	-0.748878	0.000256593	0.00121821
Dpf3	-0.748713	0.0166363	0.0353124
Rgma	-0.748648	4.46722e-05	0.000321184
Clic1	-0.748422	0.0017378	0.00557952
Aifm2	-0.748011	9.61301e-05	0.000571281
Fhl1	-0.748	6.5295e-05	0.000425021
Stk11	-0.747842	0.000239083	0.00115424
Gpd1	-0.74765	6.9852e-05	0.000446727
Stt3b	-0.747377	9.57628e-05	0.000569956
Mxra8	-0.747262	0.00354205	0.00995244
Cdc42ep4	-0.746544	0.000516167	0.00209592
Rmi1	-0.746381	0.00217243	0.00669922
Gm25911	-0.746324	0.00640227	0.0161683
Sptssa	-0.746185	9.11601e-06	0.000103221
Wasf2	-0.745955	0.00015711	0.000833304
Hsdl2	-0.745587	0.000129817	0.000717467
Twf1	-0.745111	5.92208e-05	0.000394098
Spata1	-0.745053	0.000410418	0.00176082
Slc39a12	-0.744918	0.000678316	0.00260351
Rest	-0.744882	1.94548e-05	0.000178444
Gm7895	-0.744709	6.7481e-05	0.000435373
Nek7	-0.74426	0.000114651	0.000650591
Cutc	-0.744224	0.000102912	0.00059896
Itih5	-0.744169	0.00111455	0.00386789
Phka1	-0.744034	0.000262085	0.00124071
Kyat1	-0.743356	2.70748e-05	0.000223795
Ckb	-0.743258	1.23858e-05	0.000128521
Pdgfc	-0.743112	0.000163091	0.000858338
Tspan31	-0.742486	4.19292e-05	0.000307169
Mettl10	-0.742296	6.67625e-06	8.19419e-05
Gm10308	-0.742275	7.87328e-05	0.000490489
Chst11	-0.742201	0.000603318	0.00238619
Pde6d	-0.741734	4.76621e-05	0.00033593
Lss	-0.741038	0.000789812	0.00294321
Ptpra	-0.740945	4.64685e-06	6.25155e-05
1700060O08Rik	-0.740888	0.00315755	0.00907755
Eif4g2	-0.740389	4.00507e-05	0.000297718
5031439G07Rik	-0.740317	0.0009094	0.00327397
Sbds	-0.740083	1.11641e-05	0.000119358
4930506C21Rik	-0.740033	0.000585238	0.00232654
Ddo	-0.740018	0.000791463	0.00294711
Amotl2	-0.739999	0.000454648	0.00190549
Tspan6	-0.739961	0.000469723	0.00195209
4930581F22Rik	-0.739509	6.40462e-05	0.000418548
2810459M11Rik	-0.739488	0.000953814	0.00340406
Wwc1	-0.739326	0.00102149	0.0035968
Ptpn13	-0.739285	0.012892	0.028598
Tmcc3	-0.738998	5.63473e-05	0.000380325
Aplp1	-0.738993	1.27969e-05	0.000131679
Chpt1	-0.738761	0.000896526	0.00324122
Cyba	-0.738724	0.0122732	0.0274912
Tmem256	-0.738536	0.000228487	0.00111675
Vapb	-0.738462	0.00587274	0.0150623
Hmgb3	-0.738336	8.1366e-05	0.000501668
Tmem241	-0.738205	4.37005e-05	0.00031618
Sqle	-0.738027	1.86521e-05	0.000172944
Gm8242	-0.737984	0.00343912	0.00973112
Nphs1	-0.73793	0.0169258	0.0358074
Peli2	-0.737806	8.8973e-06	0.00010128
Plxnb2	-0.737786	5.66662e-05	0.000381694
Scpep1os	-0.737535	7.54012e-05	0.000474074
Commd10	-0.737376	1.03776e-05	0.000112959
Eif2ak2	-0.736822	0.000371035	0.00162619
Syngr2	-0.736565	0.000587857	0.00233487
Snx3	-0.736507	2.21167e-05	0.000195038
Fhit	-0.736496	0.00426262	0.0116037
Adcy2	-0.73641	4.34956e-05	0.000315251
Atf5	-0.736335	0.0025443	0.00761696
Gm12481	-0.736176	0.000577029	0.00230065
Gm13031	-0.73614	0.000521146	0.00211198
Rasa2	-0.736114	0.000527444	0.00213137
Amotl1	-0.735874	0.00018359	0.000941861
Entpd5	-0.735844	5.10209e-05	0.000353067
Gp1bb	-0.735618	0.00039747	0.00171764
Cenpq	-0.735604	0.000247367	0.00118295
Cdh2	-0.735525	9.26416e-05	0.000555568
Frmd8	-0.735432	1.26938e-05	0.000131184
Lgalsl	-0.735417	0.000135105	0.000739236
Phactr2	-0.735222	0.000360699	0.00159078
Lgals3bp	-0.735177	0.000131283	0.000723339
Gm7862	-0.735145	0.00526929	0.0137705
Gkap1	-0.734768	2.43579e-05	0.000208649
Gm9795	-0.73476	0.011302	0.025694
Rfx2	-0.734095	0.00746834	0.0183145
Fam221b	-0.733826	0.000611779	0.00241337
Kyat3	-0.733764	0.000126627	0.000703972
Pggt1b	-0.733539	0.000547576	0.00220101
Ctnna1	-0.73349	6.35712e-05	0.000416824
Vav3	-0.732666	0.00263324	0.00783148
Cd320	-0.732404	0.000743618	0.00280666
Cflar	-0.732237	8.39397e-05	0.000514642
Tmem243	-0.7322	1.22067e-06	2.36416e-05
Rdh5	-0.731148	0.000111423	0.000636665
Tmed2	-0.730897	1.10205e-05	0.000118382
Gm10698	-0.730854	9.14862e-05	0.000550575
Elp4	-0.730677	0.0012101	0.00413836
Myh15	-0.730492	0.000808081	0.00299426
Gm15432	-0.730396	0.00826311	0.0198709
Fdxr	-0.73025	1.41539e-05	0.000140905
Hadha	-0.730044	1.97521e-06	3.31486e-05
1110020A21Rik	-0.729794	0.0239266	0.0476264
Gabbr1	-0.729658	0.000487382	0.00200479
Rrm2	-0.729654	0.00273724	0.00807508
Zadh2	-0.729323	7.42937e-05	0.000468753
Rgs20	-0.729029	0.000485374	0.00199903
Cdh19	-0.728886	0.00210696	0.00653616
Mrpl50	-0.728776	2.10612e-05	0.00018911
Tmem176a	-0.728659	0.0019321	0.00607874
Cuedc1	-0.728617	2.24797e-06	3.69716e-05
Swap70	-0.728522	0.000187101	0.000955651
St6galnac5	-0.728452	0.00333901	0.00950918
Nhsl1	-0.728241	0.00021769	0.00107489
Fam114a1	-0.727997	0.00282379	0.0082895
Lamp2	-0.727905	4.6605e-05	0.000330268
Nmi	-0.727712	0.000894762	0.00323733
Emc7	-0.727464	3.08713e-05	0.000246371
Rpp14	-0.727285	0.000288856	0.00133635
Nxt2	-0.726721	4.598e-05	0.000327367
Tpbgl	-0.726476	0.00731981	0.0180309
Ivd	-0.726226	0.000170759	0.000889441
Rbm7	-0.726104	2.67701e-05	0.000222457
Gm44103	-0.726026	1.72233e-06	3.03228e-05
Gm15429	-0.725884	0.000578213	0.00230445
2810004N23Rik	-0.725777	0.000110888	0.000634663
Fdx1	-0.72575	0.000186614	0.0009538
Stx2	-0.725749	0.000320552	0.00145002
Anapc16	-0.725615	4.18287e-05	0.000306547
Lhfp	-0.725601	1.84588e-06	3.19285e-05
Cnih4	-0.725416	0.000104343	0.0006055
Gulp1	-0.725361	0.00560604	0.0144989
Noxo1	-0.725018	0.00818412	0.0197218
Sypl2	-0.725003	0.000635258	0.00247972
H3f3a-ps2	-0.724965	0.000576436	0.00229922
Pomt2	-0.72469	0.000433755	0.00183941
Gramd4	-0.724664	0.000433383	0.00183862
Trim25	-0.72452	0.014987	0.0324216
Pkd2	-0.723939	5.30043e-05	0.000363732
Nmb	-0.723575	0.022874	0.0458922
Pitpnc1	-0.723381	7.90254e-05	0.000491537
4933412A08Rik	-0.723344	0.000138424	0.000753431
Hadhb	-0.723205	0.000216502	0.00107036
Yif1a	-0.723197	0.000245882	0.00117813
Fubp3	-0.723006	0.00205866	0.00640948
Dynlt1-ps1	-0.722925	0.00390783	0.0107927
Hip1	-0.722396	0.000715119	0.00271415
Gltp	-0.722391	1.27161e-05	0.000131184
Arid5a	-0.722335	0.00213815	0.00660948
Gm14038	-0.722323	0.000917093	0.00329626
Tob2	-0.722174	0.00104065	0.0036532
Zfp775	-0.72217	0.000259127	0.0012283
4930539J05Rik	-0.722166	0.00343547	0.00972356
1700123O20Rik	-0.722032	0.000129931	0.000717693
Vrk3	-0.721998	1.56937e-05	0.000151793
Itgb1	-0.721743	1.13647e-05	0.000120803
Ss18	-0.721643	1.43715e-06	2.64834e-05
Alg5	-0.721592	8.70218e-06	9.93902e-05
Gm12353	-0.721572	0.0156102	0.0335382
Gmfb	-0.721207	0.000127608	0.000708031
Kcnn3	-0.721133	0.000126597	0.000703972
Unc119b	-0.721077	1.40176e-05	0.000140147
Slc48a1	-0.720941	1.47472e-05	0.00014509
Ifit3b	-0.720768	0.00502988	0.0132749
Dctd	-0.720693	0.00958863	0.0224193
Gstz1	-0.720525	0.000131621	0.0007248
Rilp	-0.720257	0.0010446	0.00366119
Ccdc102a	-0.720106	0.0110122	0.0251256
Ikbip	-0.720021	0.000370644	0.0016252
Athl1	-0.719722	2.73249e-05	0.000224983
Pik3ip1	-0.719657	0.000267424	0.00126205
Mtus1	-0.71957	0.000391813	0.00169691
Slc26a11	-0.719175	0.00167404	0.00541177
Nradd	-0.71881	0.00309069	0.00892303
Sesn1	-0.7186	6.90965e-05	0.000443793
Nipsnap3b	-0.718468	0.000713894	0.00271055
Zfp24	-0.718406	0.000167573	0.00087763
Yipf6	-0.718364	2.01554e-05	0.000183193
Fam234a	-0.718158	0.000388867	0.00168674
Faap20	-0.717993	6.1542e-06	7.73626e-05
Gpkow	-0.717868	0.000158825	0.000840818
Ttc28	-0.717797	0.0067207	0.0168124
Nim1k	-0.71779	4.5205e-05	0.000323436
Ppp1r14b	-0.71769	0.0019855	0.00621308
Dsn1	-0.717595	0.00457147	0.0122735
Npc1	-0.717453	1.66079e-05	0.000157735
Tnfrsf1a	-0.717344	0.000307621	0.00140407
RP24-235B15.7	-0.717064	0.00615134	0.0156393
Ccdc50-ps	-0.717055	0.00445354	0.0120124
Mical1	-0.716575	0.00051053	0.00207706
Efcab2	-0.715983	0.000588158	0.00233559
Gm16379	-0.715884	0.00404512	0.0111004
Gm10355	-0.715768	0.00292108	0.00852187
Parp3	-0.71546	0.00186235	0.00589328
Il17ra	-0.715316	0.00256315	0.00766563
Rbl2	-0.71527	0.000173211	0.000897949
Derl1	-0.715158	7.89607e-06	9.25947e-05
Kirrel3	-0.714922	0.000442541	0.00186783
Ston2	-0.71461	0.00434928	0.0117925
Hsd17b12	-0.714357	0.000275342	0.00129047
Ccdc80	-0.714233	0.00101405	0.00357735
Mlec	-0.713442	9.74493e-05	0.000577209
Notch2	-0.71272	0.00145502	0.00481979
Ctsf	-0.71259	1.70769e-05	0.000161413
Tvp23b	-0.712272	3.05969e-05	0.000244577
Nkd1	-0.712133	0.00652074	0.0164061
Trip10	-0.711523	0.000361459	0.00159307
Acadsb	-0.711276	6.27926e-06	7.83954e-05
Acot6	-0.711182	0.0122109	0.0273701
Olig1	-0.711021	0.000211029	0.00104998
Dvl2	-0.710953	3.1063e-05	0.000247301
4932702P03Rik	-0.710758	0.000929352	0.00333304
Tmbim4	-0.710525	1.64773e-05	0.000156974
Kdelc2	-0.71024	0.00539887	0.0140459
Gm11539	-0.710218	0.0120983	0.027164
Eps15	-0.710149	5.64923e-05	0.000381043
Dhcr24	-0.709638	0.0207607	0.0423804
Gna12	-0.708955	0.00288415	0.00843409
Mgmt	-0.708777	0.00852117	0.0203787
Tmem9b	-0.70877	3.29135e-05	0.000257873
2610206C17Rik	-0.708523	0.00126926	0.00430489
Slc7a11	-0.708037	0.000184142	0.000943465
Gm5607	-0.707791	0.00221664	0.00680953
Aifm3	-0.707729	1.09267e-06	2.17607e-05
Spr	-0.707408	0.000242846	0.00116698
Ppp1r3d	-0.706897	3.18654e-05	0.000252264
BC029214	-0.706894	9.33131e-05	0.000558746
Cdc42se1	-0.706847	0.000182555	0.000937527
Carkd	-0.706545	3.32742e-05	0.000259976
Fah	-0.706188	0.000468495	0.00195042
Fbrsl1	-0.705803	0.000149151	0.000799865
Vcam1	-0.70569	0.000136651	0.000745631
Plcd4	-0.705592	0.000318439	0.0014431
Ap3m1-ps	-0.705526	0.000184136	0.000943465
Gm10093	-0.705051	0.000166663	0.000874108
Padi2	-0.704983	0.000769441	0.00288663
Lrig1	-0.704797	0.0027267	0.0080548
Golga7	-0.704751	5.05246e-05	0.000350863
Lpcat1	-0.704719	0.000196135	0.000989499
Gab1	-0.70458	0.000624598	0.00245022
Amot	-0.704559	0.000375088	0.00163922
Adpgk	-0.704511	0.000187522	0.000957057
Tpp1	-0.704393	0.000126081	0.000702124
Cdca7	-0.704277	0.00879629	0.0208784
Farp1	-0.704273	0.000304036	0.00139189
6530402F18Rik	-0.704155	0.00247515	0.00744772
A830082K12Rik	-0.703938	1.72226e-05	0.00016261
Zic5	-0.70381	0.000620232	0.00243843
Snap23	-0.70378	0.000154697	0.000822717
Kdsr	-0.703599	2.6091e-05	0.000218933
Ripk1	-0.703468	0.00352176	0.00991519
Chchd1	-0.703195	0.000681165	0.00261089
Commd6	-0.702915	0.000597625	0.00236747
Ndufa7	-0.702766	0.000217468	0.00107433
Msi1	-0.702364	0.0010116	0.00357091
Rnf180	-0.702273	0.00054561	0.00219445
Aco1	-0.702233	0.00056707	0.00226828
Txndc5	-0.702191	2.38468e-05	0.000205879
Bcl6	-0.702096	0.00200043	0.00625086
Gm9754	-0.701931	0.000184657	0.000945857
Agmo	-0.701901	0.000111495	0.000636706
Zfp467	-0.701679	5.80402e-05	0.000387773
4833439L19Rik	-0.701548	3.33203e-05	0.000260138
Gm4735	-0.701506	0.000371231	0.00162636
Anp32e	-0.701478	2.02946e-06	3.38575e-05
Rcan3	-0.700943	0.00373076	0.0103836
Mid2	-0.700849	0.000848904	0.00311066
Csad	-0.700639	0.000278225	0.00129935
Uqcr10	-0.700388	0.000907648	0.00327005
Rnf182	-0.700242	5.33815e-05	0.000365812
Tcn2	-0.700228	0.000259504	0.00122967
Fam172a	-0.6997	1.13138e-05	0.000120502
Eno1b	-0.699595	4.40694e-05	0.000318009
Ptar1	-0.699537	0.0137329	0.0300646
Wbp1l	-0.699469	0.00105167	0.00368142
Lyrm5	-0.699312	0.000107721	0.000620546
Mgst1	-0.699036	0.00667029	0.0167041
Gm27184	-0.69902	0.0028188	0.00827979
AC151286.1	-0.698217	0.00278602	0.00819691
Optc	-0.698214	0.0137038	0.0300075
Gsta4	-0.698096	5.00722e-05	0.000348335
Cnpy4	-0.697775	0.000271259	0.00127618
Gm44616	-0.697536	0.000268034	0.00126402
Gm15598	-0.697499	0.00864596	0.0205933
Yap1	-0.697375	0.000410867	0.00176165
Nudt3	-0.696986	0.000360253	0.00158976
Gpx7	-0.696888	0.00733875	0.0180708
Ndufv3	-0.696831	3.742e-05	0.000282201
Pgf	-0.696761	0.0050965	0.0134023
Fdps	-0.696755	0.000489254	0.00200997
Golph3l	-0.696631	0.000428037	0.0018199
Gm17690	-0.696584	0.00410037	0.0112302
Mrps14	-0.696148	0.000288589	0.00133574
Fzd8	-0.696146	0.000476003	0.00196967
Oat	-0.696017	0.000173012	0.00089739
Slc25a21	-0.69577	0.00759115	0.0185557
Il33	-0.695406	0.000747029	0.00281792
Arsk	-0.695389	0.00892157	0.0211224
Ndufa13	-0.695362	0.000261946	0.00124048
Rac1	-0.695183	6.26836e-06	7.83954e-05
Gm15591	-0.695133	0.00125791	0.00427374
4930402H24Rik	-0.695071	0.000220088	0.00108348
Gm19774	-0.694849	0.012722	0.028294
Gm29054	-0.694802	3.98272e-05	0.000296391
Slc4a4	-0.694403	0.0017084	0.00550032
Lats1	-0.694043	0.000540417	0.00217578
Zbtb7b	-0.693982	0.000846688	0.00310599
Ppp1r1b	-0.693678	8.65682e-07	1.82924e-05
Psme2	-0.693299	9.18442e-05	0.000551624
Fnta	-0.693293	7.25027e-05	0.000460348
Gm26669	-0.693205	0.000253355	0.00120604
Pex7	-0.693202	2.22423e-05	0.000195803
Twsg1	-0.693188	4.11393e-05	0.000303299
Pcsk6	-0.693096	0.00690046	0.0171976
Shkbp1	-0.692836	0.00178369	0.00570625
Pcdhga6	-0.692812	0.0070269	0.0174422
Slc44a2	-0.692486	6.77054e-05	0.000436535
Slc3a2	-0.692459	2.06411e-05	0.00018627
Clybl	-0.692323	6.99553e-06	8.45979e-05
Timm21	-0.692242	0.000192122	0.000974069
Hes6	-0.692238	2.7952e-05	0.000228788
Rexo2	-0.692085	3.6802e-05	0.000279034
Ifngr1	-0.692061	0.000746767	0.00281747
Gosr2	-0.691746	2.41962e-05	0.000207986
Nadsyn1	-0.691447	0.00197624	0.00619096
Ednrb	-0.691404	0.000401393	0.00173137
Krcc1	-0.69122	0.0002035	0.0010191
AI413582	-0.691201	0.000669717	0.00258201
Pfn2	-0.691081	5.69732e-05	0.00038337
Hyal1	-0.691047	0.001912	0.00602391
Ccdc122	-0.690759	0.0014647	0.00484695
Sap18b	-0.69072	4.76456e-05	0.00033593
Gm17134	-0.690571	0.00109625	0.00381377
Ldlr	-0.690569	0.00273846	0.00807746
Nedd1	-0.690482	0.0132579	0.0292485
Fat1	-0.690308	0.000244513	0.00117328
Surf4	-0.69007	7.22755e-06	8.63979e-05
Tmco1	-0.689854	0.000140514	0.000761653
Pccb	-0.689598	2.77364e-05	0.000227423
Rb1	-0.689574	0.00479589	0.0127996
Stard7	-0.689492	1.41151e-05	0.000140766
Vav2	-0.689376	0.0207873	0.0424302
Saraf	-0.688514	6.22522e-05	0.000409673
Gabarap	-0.688267	2.50226e-05	0.000212682
4833413G10Rik	-0.687945	0.0064441	0.0162573
Pir	-0.687144	0.0021539	0.0066525
Tapt1	-0.687134	5.10126e-05	0.000353067
Plcl1	-0.687132	0.000211516	0.00105177
Usp2	-0.687131	0.000113404	0.000645285
Pfkfb4	-0.686961	0.00808395	0.0195305
Smad6	-0.686594	0.00637172	0.0161138
Specc1l	-0.686417	4.13415e-05	0.000304219
Rfk	-0.686395	3.27588e-05	0.000257273
Nek9	-0.685987	0.000178959	0.00092134
Gm12592	-0.685878	0.000138677	0.000754275
Kat2b	-0.685812	0.00476857	0.0127334
Fam21	-0.685587	7.0624e-05	0.000450788
Cyp4v3	-0.685472	0.00255982	0.00765696
Cd302	-0.68546	0.00077041	0.00288736
Thap6	-0.685407	0.000325523	0.00146813
Sri	-0.685152	5.44372e-05	0.000370987
Il11ra1	-0.685134	0.000192337	0.000974575
Kdm1b	-0.685096	0.00633694	0.0160387
Macrod1	-0.684555	0.00118873	0.00408404
Ncan	-0.684515	0.000425421	0.00181263
Lair1	-0.684145	0.00148887	0.00490803
Tesk2	-0.683564	0.00162735	0.00529379
Hapln1	-0.68346	0.00427393	0.0116249
Egfr	-0.68346	0.00336514	0.00956842
Sp2	-0.683271	0.000462373	0.00193212
Gm13436	-0.682849	0.000804903	0.00298634
Fxyd6	-0.682563	0.00244391	0.0073717
Chchd10	-0.682052	5.05937e-05	0.000351096
2410015M20Rik	-0.681936	0.000466773	0.00194556
Rfxank	-0.681788	2.59031e-05	0.000217949
Dhrs1	-0.681674	8.02236e-05	0.000496557
Maoa	-0.681657	2.43245e-05	0.000208546
Map1lc3b	-0.681651	4.5428e-05	0.000324543
Rorc	-0.681474	0.00242121	0.00731104
Emc8	-0.681454	1.58804e-05	0.000152811
Rab34	-0.681367	4.78858e-06	6.39427e-05
1700003D09Rik	-0.681136	5.4508e-07	1.28527e-05
Nudt21	-0.680936	0.00102354	0.00360242
Gm5529	-0.680897	0.000406187	0.00174728
Mettl15	-0.680775	0.000638192	0.00248699
Gm9800	-0.680576	1.61237e-05	0.000154175
Gm8494	-0.680463	0.000334038	0.00149805
Rab10	-0.679959	3.65272e-05	0.00027759
Med22	-0.679933	1.49798e-05	0.000147085
Hspb11	-0.679793	0.000245612	0.00117741
Caskin2	-0.679747	0.000897279	0.00324335
Fam171a1	-0.679717	0.000247202	0.00118245
Hsd17b4	-0.679448	6.98157e-05	0.000446639
Cln3	-0.67934	0.000155822	0.000827362
Tspan9	-0.679279	6.22409e-05	0.000409673
Gpd2	-0.679032	0.000143003	0.000771545
Phkb	-0.678649	0.000519955	0.00210802
Hacd3	-0.678579	8.99805e-05	0.000544073
Mcee	-0.678358	0.000850831	0.00311424
Gm10156	-0.678299	0.0099527	0.0230909
Slc46a1	-0.67811	0.000335508	0.00150252
Lrp8	-0.678032	0.000266751	0.00125948
Ppp1r2-ps4	-0.678024	0.000187998	0.000959154
Acad11	-0.677977	0.000791581	0.00294711
Mcu	-0.677925	9.00617e-05	0.000544397
Itm2c	-0.677788	8.12654e-05	0.000501361
Gm17275	-0.677669	0.000236941	0.00114699
Tmed5	-0.6772	6.06701e-05	0.000401672
Gm37805	-0.677121	0.00291366	0.00850526
Xpnpep1	-0.677068	2.84197e-06	4.36831e-05
Rinl	-0.676963	0.0172684	0.0363995
Mkln1os	-0.676962	0.00642331	0.0162173
Ccs	-0.676729	6.24393e-05	0.000410767
Spcs2	-0.676278	2.64983e-05	0.000221223
Ak4	-0.676209	0.00228914	0.00698159
E130215H24Rik	-0.676079	0.00437679	0.0118436
Gm9892	-0.675818	7.01346e-05	0.000447954
Pigh	-0.675756	3.16798e-05	0.000251198
D630008O14Rik	-0.675203	0.000907014	0.00326959
Adh5	-0.674801	4.54153e-05	0.000324543
Sar1b	-0.674738	0.000185761	0.000950035
Prkx	-0.674508	0.000789062	0.00294136
Hfe	-0.674192	0.0011004	0.00382485
Gm3571	-0.673636	0.00045391	0.0019032
Lrrc75aos2	-0.673619	0.00131067	0.004418
Gm6304	-0.673607	0.000874335	0.00318536
H3f3a	-0.673538	9.10699e-05	0.000548978
Ndufa2	-0.673414	0.000724342	0.00274493
Cox10	-0.673015	5.19773e-06	6.80504e-05
Dscr3	-0.672973	0.000171814	0.000892819
Polr2f	-0.672874	0.000565978	0.00226483
Arf4	-0.672654	1.42405e-05	0.000141658
Slc25a10	-0.67244	0.000212047	0.00105388
Mfsd13a	-0.672302	3.0173e-05	0.000242071
Bcam	-0.672287	0.00116895	0.00402262
Sash1	-0.672285	0.00032387	0.00146251
Myd88	-0.672208	0.000382514	0.00166725
Npas3	-0.67205	0.00150142	0.0049428
Sap18	-0.671394	0.00018803	0.000959154
Vwa5a	-0.671355	0.000941796	0.00337215
Nfs1	-0.671336	1.59389e-05	0.000153075
Slc31a1	-0.671091	0.000527388	0.00213137
Mrpl51	-0.670493	0.00013879	0.000754589
Chmp5	-0.670265	0.000292911	0.00135131
Dhcr7	-0.66986	0.000885113	0.0032135
Pkn1	-0.669829	6.86701e-06	8.36072e-05
Jtb	-0.669823	0.000128106	0.0007098
Gm15601	-0.669367	0.000494188	0.00202771
Shpk	-0.669092	0.00515888	0.0135357
Hnrnpf	-0.668732	2.08567e-05	0.000187786
Echdc1	-0.66866	0.000443299	0.00187023
Galnt18	-0.668643	0.0190375	0.0394461
Gm26674	-0.668423	0.000786374	0.00293492
Kank1	-0.668343	0.00134805	0.00452313
Tcf3	-0.66829	9.36705e-05	0.000560546
Arhgap12	-0.668233	0.00263275	0.00783118
Tmem200c	-0.66815	0.010012	0.0232139
Ccdc34	-0.667938	0.000175093	0.000906178
Acat1	-0.667918	2.65625e-05	0.000221453
Zmpste24	-0.667447	0.000147069	0.000790884
Hibch	-0.667178	0.000209408	0.00104339
Cln5	-0.667061	0.000207896	0.00103743
B3glct	-0.667059	0.00277122	0.00815824
Ppp1r2-ps2	-0.666938	0.00276893	0.00815392
Pisd	-0.666894	0.000152481	0.00081378
Gm6444	-0.666638	0.0216989	0.0439546
Ankrd6	-0.666478	0.00592472	0.0151632
RP24-83E15.3	-0.666253	0.000949686	0.00339179
Gm8508	-0.666187	0.00056214	0.00225267
Zfp768	-0.665879	7.91386e-05	0.000491779
Tns1	-0.665852	0.00393286	0.010848
Rad17	-0.66585	0.000740698	0.00279885
Mtm1	-0.665772	0.013086	0.0289294
B4galt4	-0.665744	0.00167767	0.00541994
Cyp2j6	-0.665707	3.03704e-06	4.57645e-05
Slmo1	-0.665529	6.48325e-07	1.47073e-05
Akr7a5	-0.665523	0.000200877	0.00100852
Steap3	-0.664832	0.00432955	0.0117454
P4ha1	-0.664745	0.000208936	0.00104156
Txndc17	-0.66426	0.000237956	0.00115049
[truncated: 5,863 more rows]

## Sheet: systemic vs intracortical 4x6T
PHPeB::GfaABC1D-Cre-4x6T systemic IP vs PHPeB::GfaABC1D-Cre-4x6T intracortical IP, FDR<0.05
GeneName	log2FC_IP_systemic4x6T_v_intracortical4x6T	pVal_IP_systemic4x6T_v_intracortical4x6T	FDR_IP_systemic4x6T_v_intracortical4x6T
Thbs4	-3.40755	2.25175e-05	0.0317433
Myoc	-2.07284	2.56448e-07	0.00168709
7420461P10Rik	-2.05937	1.29984e-05	0.0256536
Tspan2	-1.75196	7.57244e-06	0.0256536
Trf	-1.62367	4.2297e-05	0.0430314
C4b	-1.58197	2.51341e-05	0.0330697
Mal	-1.48829	1.26757e-05	0.0256536
Shisa8	-1.38389	5.07425e-05	0.0430314
Matn4	-1.32149	5.4468e-05	0.0430314
Fxyd6	-1.30446	4.18738e-06	0.0206606
Vim	-1.261	9.82015e-08	0.000969053
Psmb8	-1.24085	1.83067e-05	0.0317433
Phlda3	-1.19058	2.67011e-09	5.26973e-05
Plp1	-1.14835	3.85769e-05	0.0422974
Gfap	-0.991222	2.1122e-05	0.0317433
Ifitm3	-0.93243	1.19168e-05	0.0256536
Msx1	-0.907401	4.43694e-05	0.0430314
S100a10	-0.847277	1.17545e-05	0.0256536
Gjb2	-0.840883	3.44036e-05	0.0399405
Slc16a2	-0.794747	8.74002e-06	0.0256536
Ccdc24	0.667633	5.211e-05	0.0430314
Slc6a9	0.68935	5.45087e-05	0.0430314
Gm16537	0.827618	6.46094e-05	0.0472271
Extl1	0.89614	5.3636e-05	0.0430314
