# Supplementary material for: A toolbox of astrocyte-specific, serotype-independent adeno-associated viral vectors using microRNA targeting sequences
Source: Nat Commun. 2023 Nov 16;14:7426. doi: 10.1038/s41467-023-42746-w (PMC10654773; doi:10.1038/s41467-023-42746-w)
Supplement: Supplementary file 8 — Source Data [file 41467_2023_42746_MOESM8_ESM.xlsx]

## Sheet: Fig 1
Figure 1A:
	Sox9%	NeuN%
PHP.eB::GFAP-Cre	23.348	73.5683
	19.965	76.1821
	25.0712	74.4539
PHP.eB::GfaABC1D-Cre	39.8684	59.2763
	28.2378	70.276
	44.2656	55.2314
	42.8642	56.4444
Figure 1B:
	Sox9%	NeuN%	CD31%
PHP.eB::GfaABC1D-Cre	66.8787	29.9411	1.15779
	65.9075	31.9973	1.33402
	62.4182	33.5661	1.36635
	76.3282	21.1163	1.0625
Figure 1D:
	Sox9%
PHP.eB::GfaABC1D-Cre, no miR	39.8684
	28.2378
	44.2656
	42.8642
PHP.eB::GfaABC1D-Cre-miR124T.4x	94.4848
	94.2184
	97.4565
PHP.eB::GfaABC1D-Cre-miR137T.2x	53.6814
	55.5077
	59.919
PHP.eB::GfaABC1D-Cre-miR329T.2x	52.3449
	46.0876
	43.5062
PHP.eB::GfaABC1D-Cre-miR369T.2x	50.6456
	37.9894
	58.8108
PHP.eB::GfaABC1D-Cre-miR431T.2x	52.0394
	53.7401
	70.3759
Figure 1F:
	Sox9%
PHP.eB::GfaABC1D-Cre-miR124T.4x	94.4848
	94.2184
	97.4565
PHP.eB::GfaABC1D-Cre-4x6T	98.9418
	98.7539
	98.8004
	98.9899
Figure 1G:
	Sox9%
PHP.eB::GfaABC1D-Cre-4x6T; PHP.eB::CAG-flexGFP	98.9418
	98.7539
	98.8004
	98.9899
PHP.eB::GfaABC1D-Cre-4x6T; Tg: Ai14-tdTomato	99.7748
	99.6284
	99.7952
	99.8212
PHP.eB::GfaABC1D-Cre-4x6T; PHP.eB::CAG-flex-lck-smV5-4x6T	99.8227
	99.8765
	99.7268
	Sox9%	NeuN%	CD31%
PHP.eB::GfaABC1D-Cre-4x6T; Tg: Ai14-tdTomato	99.7748	0	0.048852
	99.6284	0.232234	0.143403
	99.7952	0.03413	0.0910332
	99.8212	0.143062	0.0717875

## Sheet: Fig 2
Figure 2A:
	Specificity	Efficiency
PHP.eB::GfaABC1D-Cre-4x6T; Tg: Ai14-tdTomato	99.8156	63.8678
	99.7731	64.7286
	99.4346	68.3762
Figure 2D:
	Sox9%
PHP.eB::GfaABC1D-Cre-4x6T; Tg: Ai14-tdTomato	86.6636
	94.3137
	80.5988
PHP.eB::GfaABC1D-Cre-4x6T; AAV2/5::CAG-flex-lck-smV5-4x6T	99.5792
	99.858
	99.8179
Figure 2E:
	Sox9%
AAV2/1::GfaABC1D-Cre; Tg: Ai14-tdTomato	28.007
	19.8022
	16.621
AAV2/1::GfaABC1D-Cre-4x6T; Tg: Ai14-tdTomato	84.0928
	89.8136
	87.7044
AAV2/1::GfaABC1D-Cre; AAV2/5::flexV5-4x6T	95.6044
	97.7906
	92.4007
AAV2/1::GfaABC1D-Cre-4x6T; AAV2/5::flexV5-4x6T	99.7089
	99.3274
	100
AAV2/5::GfaABC1D-Cre; Tg: Ai14-tdTomato	46.7715
	57.3631
	43.3814
AAV2/5::GfaABC1D-Cre-4x6T; Tg: Ai14-tdTomato	96.9932
	95.8003
	93.7349
AAV2/5::GfaABC1D-Cre; AAV2/5::flexV5-4x6T	97.1088
	99.3141
	99.8773
AAV2/5::GfaABC1D-Cre-4x6T; AAV2/5::flexV5-4x6T	100
	100
	100
AAV2/9::GfaABC1D-Cre; Tg: Ai14-tdTomato	22.2401
	26.5875
	34.1898
AAV2/9::GfaABC1D-Cre-4x6T; Tg: Ai14-tdTomato	88.6806
	91.7956
	92.1936
AAV2/9::GfaABC1D-Cre; AAV2/5::flexV5-4x6T	91.9255
	98.7118
	97.8399
AAV2/9::GfaABC1D-Cre-4x6T; AAV2/5::flexV5-4x6T	99.3139
	99.8185
	100

## Sheet: Fig 3
Figure 3A:
	Sox9%
PHP.eB::GfaABC1D-Cre-4x6T; P1-2	100
	99.5948
	99.4393
PHP.eB::GfaABC1D-Cre-4x6T; 28mo	100
	99.5968
	99.6241
	99.8311
Figure 3C:
	Aldh1l1%
PHP.eB::GfaABC1D-Cre-4x6T; Ai14-tdTomato, dentate gyrus	97.166
	96.8919
	97.6055
Dentate gyrus subregions:	# of Aldh1l1+ cells
Hilus	11
SGZ/granular	41
Molecular layer	6
Figure 3D:
	Aldh1l1% in peri-infarct
PHP.eB::GfaABC1D-Cre-4x6T	98.7245
	99.3988
	99.0783
Distance from infarct, Aldh1l1+	23.3247	28.0801	28.2059	34.3866	48.5604	49.2403	54.7696	64.294	64.9053	67.3681	68.6582	75.44	77.1565	84.2053	87.0125	88.6531	91.2133	96.1439	100.492	107.823	110.955	112.826	116.16	116.274	116.962	122.952	123.032	124.344	126.942	128.401	138.687	142.297	149.086	149.66	151.126	152.175	159.467	161.282	163.379	164.032	169.876	171.664	174.058	175.901	176.274	177.123	178.524	188.058	189.666
Distance from infarct, Aldh1l1-	44.8482	66.7525	70.3034	30.56	10.5863	110.341	25.1358	19.2203	76.1251	184.913	16.4782	11.6616
[truncated: 1,264 more columns]

## Sheet: Fig 4
Figure 4A:
	Sox9%
PHP.eB::GfaABC1D-Cre-4x6T, cortex, 6m	99.7759
	99.932
	99.8517
	99.934
PHP.eB::GfaABC1D-Cre-4x6T, hippocampus, 6m	98.3409
	97.3354
	98.3607
	99.0826
PHP.eB::GfaABC1D-Cre-4x6T, dentate gyrus, 6m	97.8541
	95.9064
	97.7654
	97.9592

## Sheet: Fig 5
Figure 5A:
	Aldh1l1%
Tg: Aldh1l1-CreERT2	100
	99.9626
	99.9702
	99.8673
PHP.eB::GfaABC1D-Cre-4x6T, systemic	100
	99.9203
	100
	99.9332
PHP.eB::GfaABC1D-Cre-4x6T, intracortical	99.0017
	97.9515
	98.6909
	99.5025
AAV2/5::GfaABC1D-Cre, intracortical	82.582
	69.9875
	71.2913
	72.0247
	GFAP % area coverage
Tg: Aldh1l1-CreERT2	2.6495
	4.0115
	1.343
	1.33
PHP.eB::GfaABC1D-Cre-4x6T, systemic	2.5925
	4.2675
	1.594
	2.6405
PHP.eB::GfaABC1D-Cre-4x6T, intracortical	23.7915
	19.3965
	4.6195
	6.65
AAV2/5::GfaABC1D-Cre, intracortical	20.4385
	13.074
	9.2005
	7.3645

## Sheet: Fig 6
Figure 6A:
	Specificity	Efficiency
PHP.eB::GfaABC1D-lck-smMyc	69.7034	36.9248
	65.4228	32.2064
	61.0195	34.3589
	74.9828	34.6643
PHP.eB::GfaABC1D-lck-smMyc-4x6T	99.7889	35.5919
	99.8562	35.4674
	99.8947	33.1992
	99.6676	34.8845
Figure 6B:
	Sox9%
PHP.eB::GfaABC1D-lck-smV5-4x6T, intracortical	100
	99.3197
	99.3506
	99.7826
PHP.eB::GfaABC1D-lck-smV5-4x6T, systemic	99.8689
	99.8156
	99.8523
	99.8544

## Sheet: Fig 7
Figure 7A:
	V5+/mm2
PHP.eB::GfaABC1D-ERCreER-4x6T, - tamoxifen	5.59363e-07
	8.29434e-07
PHP.eB::GfaABC1D-ERCreER-4x6T, + tamoxifen	5.40362e-05
	2.30595e-05
	6.08135e-05
	1.67713e-05
PHP.eB::GfaABC1D-iCreV-4x6T, - light	7.14753e-07
	1.02891e-06
PHP.eB::GfaABC1D-iCreV-4x6T, + light	2.1461e-05
	4.35246e-06
	1.01677e-05
	1.56968e-05
	Sox9%
PHP.eB::GfaABC1D-ERCreER-4x6T, + tamoxifen	99.8845
	100
	99.9055
	100
PHP.eB::GfaABC1D-iCreV-4x6T, + light	98.4496
	96.2121
	98.0583
	98.2759
Figuere 7B:
	Sox9%
PHP.eB::GfaABC1D-Cre-4x6T; PHP.eB::CAG-flex-lck-smV5-4x6T	98.954
	99.6241
	99.4575
	99.5146
PHP.eB::GfaABC1D-Dre-4x6T; PHP.eB::CAG-dDIO-lck-smMyc-4x6T	98.7705
	99.1525
	99.7143
	99.7222
